# Supplementary material for: Comparative analysis of chloroplast genomes for five Dicliptera species (Acanthaceae): molecular structure, phylogenetic relationships, and adaptive evolution
Source: PeerJ. 2020 Feb 6;8:e8450. doi: 10.7717/peerj.8450 (PMC7007973; doi:10.7717/peerj.8450)
Supplement: Supplemental Information 11 [file peerj-08-8450-s011.fasta]

>Dicliptera_mucronata
GCGAACGACGGGAATTGAACCCGCGCATGGTGGATTCACAATCCACTGCCTTGATCCACTTGGCTACATCCGCCCTTAAACAAGTTAGATAGATACAATTCATCAATTCATAAAGAACAAACGAATAATATTCAATCATTAATCAAGCCCTAAGATTAAGAATAGAACATATCCTTTGTACTCGTGTAATGCAACGAAGAAATGGAAACGAAGAAAAGTATAAGTAAATACAATGGTACTAAAAAAAACTAAGAATAAAAAAGAAAATTAAGGAGCAATAAACTTTCTTGAGAGTACAAGAAAGAGTTTATTGCTCCTTATATGATTCTATTTTCAAAAACTCCTAATACACTAAGACAAAGTCTTATCCATTTGTTGGAGCTTCGCTAGCAGCTAAATCTAGAGGGAAGTTATGAGCATTACGTTCATGCATAACTTCCATACCAAGATTAGCACGATTGATGATATCAGCCCAAGTATTAATTACACGACCTTGACTATCAACTACGGATTGGTTGAAATTAAAACCATTTAAGTTGAAAGCCATGGTACTAATGCCTAAAGCAGTGAACCAGATACCCACTACAGGCCAAGCAGCTAGGAAGAAGTGTAAGGAACGAGAGTTGTTGAAACTAGCATATTGGAAGATCAATCGGCCAAAATAACCATGAGCGGCTACAATATTATAAGTTTCTTCTTCTTGACCAAATTTGTAACCTTCATTAGCAGATTCATTTTCTGTGGTTTCCCTGATCAAACTAGAAGTTACCAAGGAACCATGCATAGCACTGAATAGGGAACCGCCGAATACACCAGCTACGCCTAACATGTGAAATGGGTGCATAAGGATGTTGTGCTCAGCCTGGAATACAATCATGAAGTTGAAAGTACCAGAAATTCCTAGAGGCATACCATCAGAAAAACTTCCTTGACCAATCGGGTAAATCAAGAAAACAGCAGTAGCAGCTGCAACAGGAGCTGAATATGCAACAGCAATCCAAGGTCGCATACCCAGACGGAAACTAAGTTCCCACTCACGACCCATGTAACAAGCTACACCAAGTAAGAAGTGTAGAACAATTAGTTCATAAGGACCACCATTGTATAACCATTCATCAACGGATGCTGCTTCCCAGATTGGGTAAAAGTGCAAACCGATAGCTGCAGAAGTAGGAATAATGGCACCTGAAATAATATTGTTTCCATAAAGTAGAGATCCAGAAACAGGTTCACGAATACCATCAATATCTACTGGAGGAGCAGCAATGAAGGCAATTATAAATACAGAAGTTGCGGTCAATAAGGTAGGGATCATCAAAACACCAAACCATCCAATATAAAGACGGTTTTCGGTGCTGGTTATCCAGTTACAGAAGCGACCCCATAGGCTTTCGCTTTCGCGTCTCTCTAAAATTGCAGTCATGGTAAAATCTTGGTTTATTTAATCATCAGGGACTCCCAAGCACACGAAATTTCTATACTACAAGTGTATAGAAAATGAAGGGCTTGTTATTCACCAGTATAACATGACTTATATATTCGTGTCAACCAATCCATAGAATTTCACGTTGGGTTGCCCGGGACTCGAACCCGGAGCTAGTCGGATGGAGTAGATAATTTCTTTGTTATGTTAGTTAAATAAAGAAAAACCTCTCCCCAAGCCGTGCTTGCATTTTTCATTGCACACGGCTTTCCCTATGTATACATCATGTTGTTACAAAGACTTTTTTAAAAAGTTGAATAATCAGTTGATTTAACCCTTATTAAATACTACATCAACATTTCCAAAAAGGGAAATCCCAGTTTTATTTGAGATTGGCCAAATCATTCATAGAAAATATATCCAAATACCAAATCCGACTTCTATATATTCCAAAAGTGGAAGAAGCTCTTGGGAAGGTCAAAAAAAGAACGTCTTCTTCCGACAAAAGAAATTCTTCCACTAACTCTGAGCCTAATTTTTTCAAAAAAACACGTACAGTACTTTTGTGTTTCCGAGCCAAAGTTCTAGCACAAGAAAGCCGAAGTATATATTTTATCCGATACAAACTCTTTGTTGTAGAAGATCCACTATGATAATGAGAAAGGTTTCTGCATATACGCCCAAATCGGTGAATAATATTAGAATCTGATAAATCGGCCCAAACCGACTTACTAATAGGATGGCCTAATACGTTACAAAATTTCGCTTTAGCCAATGACGCAATCATTGGAAAAATTGGAATAAGGGTATCGAACTTCTTAATAACATTATTGATCGGAAATGCACTTTCCAAAATTTTTGTCCGTATTACTGAAGGTTTCATCCGCACGATTGAAAGATAGCCCAAAAATTCAAGGAAATGATTGCATAATTCGTTTCGATAAATCCTTCTTGGATGAAACCATAGCGAAAAATGCCCTTGCCAAAAAGTGAAAAAGTACCATTTCCATTTATTCATGAAAAGTGACGTCCCTTTTGAAGCTAAGATGAACCTTCTTTGATACCTAATATAATGCATGCAAGGTTCCTTGACCAACCACAGGTTTCCCTGAAAATCCTTAACTTTAACAAAGACGTTCACAAGATATTCGATTTTTCCATAGAAACAGATTCGTTCAAGAAAAATTCCAAAAGATGTTGATCGTAAATGAGAAGATTGGTTACGTAAAAAGAATAAAACGGATTCATATTCCCCTACATGAGAATTATATAAGAATAAAAATAACCTTTTTGAAAAAGAGGAACTGACTTTATTTAGCCTAATAAGAGTATTCCAATTACAATACTCGTTGAGAAAAAATCGTAATAAATGCAAAGAAGAAGCATCTTTTAACCAATAGCGAAGAGTTTGAACCAAGATTTCCGCGTGGACAGAGTGGGGTATTAGGATATCTAATACAAAATTTAAATGTGGAAAATTTTCTTCTAAAAAAGGAAATATTGAATGAATCGATCGTAAATTCTGAGATTTTACTATCTTTTTCTTTTCTAGACACGATATTAATCGTAGAGAAAATGGAATTTCTACAATCAAAGCAAACCCCTCTGATAAAATTTTAGAATACAAATTCTTGTTGAGCGCCAAAAAGGGGTTTTTGTTTGAATCATTAGGAGTACTAAGAAAATGATTCTGGTGATACATTTGAGTAATTAACCGTTTCACAATCAGTAAACTCGATTTATTGCCATAACCCGGATTTTCCGACAAATTCGATCTACCAAAACCATGATCATGAGCAAATGTATAAATATACTCCTGAAAGATAAGGGGATATAGGAAGTCGTGTTGTTGAGATTTCTCTGGCTGTAAATATCTTTGGATTTCCTCCACTTGCATTTCTAGTTGAATCAAAGGGAGAAGATTTTTGGGTTATCAAATGATACATAGTGCGATACAGTTAAAACAAGGTATTCTAGCAAGAATAGATACCTCGGAAGCAGGTAAACTTATCAACGGATTTTCCACTCTCTCGTTGTCCATTCATTTCATAATACTATATATAAATAAAATATAGTTATACTATATATACTATAGGATACCAAGATGATTCGAAATCTTTTATTTTTTAAACCTAATCGCTCTTTTGATTGCGGAAAAACTTTCTTTATCAATATACTGTTTCTTTTACACACACATCTCCATTCCACATATAGAGAATTCAATAGTTAGGATTCAGTAAAAAACCTAGAATCCACTCGTAGGGGGGGGAAGCCCTTCCCATATTCAGGCACTAATCTATTTTTAACGTCTAATTAGATTGGGAATTATTCAAATTAAGAACCGAAGCTGGTTGCTTTTTCTTTATGATAATTAATCGATAATTGAAGCTATGGGGCCCTATCCATTTATTCATTCGACCTAACTTGATTTTATTCCATTCCAAAAACCCAAACAGGATTTTGTACCGATCCGAGAAAAATGAAATATCCTCAGAACTGCCCACTGATACGACATGCTATTTTTTCCATTTATTCCTTTTCAGGATCAGTCGCGGTCTTCGAAATCACACCAATGGTATGGACGAATTTCTCACTTCATCAAAACGTGTAAAAAATTCTAGTCGCACTTAAAAGCCGAGTACTCTACCGTTGAGTTAGCAACCCGATATAGATTAAAAAAAATTTTAGCAAAATAATAATAATATAGATACAATCCAAATCCATTAAATTCAATTGAAACAAAGAGAAAGGAGATTCTACGAGCTAATCAAACCATTGCACTGAAAACTCGAAAAACAGATTTTTGAAAACATTTGAAGCATAAAAATGAATTCATTCGAGTGAAATACAACAAATTCCTATATAAAAAAATATACAGAATTGGAAAAATTGCAAAAGTTAGGGAACGAAAATAAATAGACCCGATTGACTTATCACGATAAATTATATTTCTTCGATACACTCTTGTCAATATAAATGTTGAGAAAACAATACAGTGAAGGGGGGGGTCAAAAAAACAAGTATAGAAAAATTTGACAAAGTTATATACAAATCTCCCCCCCTTTTTTGTATTTCTTTAATTGAATCTCATTTGATTAGACAGAAGTTCATTAAAAACTTCAGCCTTTTTTAAAAGATTCTGAACAGTTTCTGTAGGTTGAGCACCTTTCTCAAGGAAATCTAGAATAACAGGAACATTTAAATAAGTGTGATTCTTCATTGGATCATAAAAGCCTACTTTTCGCAGATCTTTTCCTTCTCTTCGGGATCGACTATCAATTGCAACGATTCGATAGACGGCTCATTGGGATAGATATAGATGAACAATACCCCCCCTAGAACCGTATAGGAAGTTTTCTCCTCGTACGGCTCGAGAAAAAAATGTTTGATTCAAGGTTATGTAATTCTAATAACATAAATGGCAAATGAGCCTATAAAATCAATTAGACTTTGTTTCAGTCTTTTTTCTTCCTGAAAAAACCATTCGTACTCAAAACTCGTAACTCAAGTTGTATAACCTTCAAATAGCTCAAAGGAAAAATCTTTCGTCAACTTCATTTCTTGAGCGGTCTTTAGTCCCTTTTGTTTATCTTCTTTAAAATTGAAAATTAGATTTCGATTCTTTAATCGTATCCAATTATTGAGATTTTGATCCAATTATCCAATTAAAGGGTTTTTCCTTGTTTTTAGATCCTTTATCCTTATTTTAAATCATTGGGTTTAGACATTACTTCGGCGCTTCTAAATCCTTTCAAAATGGCAGCAACATACCCCTTTTTGATTTATTTCTTTCTATCAAAGAATCCCACAGCCAGTTGATTCACCCACGGTAGACTTTGAATGAAGCGAAAAGGTTGATCAATTCCAACCGGTTTTGCTTTTGAATTAGGAATTTGCTCAAATTGGATCTTTTCTATTTCTACTTTCTATATATGTATATATATGGAATATGGAAGATATATTTACGAAGTTGTTCCAATTGATTGATTGGCGTTTAACCCTAGACTCTTACACTCCAGAAATGAATTAATCCTTTCTACTCGAGCTCCACTGTGAACTATTTAGAACCCAACAAAAACGAAGGATTCAAGTGTAACAGAACAAACAATGTCGAGCTAAGAGCATCCTCATCCCTAGATAAATCGAAAATGGTGGATGTAAAAATCCACAACGGATTCTGCCCTTCAAGTCGCACGTTGCTTTCTGCCACATCGTTTCAAACGAAGTTTTACCATAATATTCCTTTAAGTGGGAACTGTTATGAAATTGATTCAATCATGGAATCATGAATAGTCATTTGGTTCAGCTGTTCATAGAGATCGTAATCGAGACCCTTTCTTCCCTATATGATAGGGAAAGACAGCAACCTTAATACCCATTAATAATATACCATTACAGTTAATTCAAAAGTAAAAGGATTTCGAGTTGAAATTGAAAAAGTTTCCTATTTTCATTAAATTTAACAAAAATTGGATAATAAACATCGCCTTTGATCTTATGGGGGGGGGTAGGTCCTTCTTTTTTAATTAACTCATTACTCCTTAAATTTCAAATAGATAAGATGTAAGTTGAGATTTGAATCTTTATTCTTTTCAGCTTATTACTTATTATGAAAATCATAATTCCTTGTCATTGAACTAGAAGGATATATATCGTATAAGTGAAACATTTCTTCATTTTCGAAGATTCAATGCCCTATATTTTGTTTAACATGAAATTGAATAATAAATTCATAAATGGCTTCTTGTCATAAAGAGAATAAAATCAAAGGATAAATCACTCCCACCTCAATCGTTACATAGATTTCGAATTTTTTATTAGTTATTAGAGTCAAAAACGAAATATCGAAATAAAATGAGATTCAACGAAAAAACATTGGTATTGAAATTAATGTGGATTAACTCTTATCCACTCCCTTACTTCTTTCTAAGTAAGTAATGGAGTCGACACTGGGACGGAAGGATTCGAACCTCCGAATAGCGGGACCAAAACCCGTTGCCTTACCGCTTGGCCACGCCCCATTTCAATTTTGAATTGATACCAAGAAACAATAATATTGGTATTGGTTTTTTGTCAACCTCAGCCAAAAATCTCTATATTTATATTTCTAGAATACCTTGGTACTGGCATTTTCATACATCTAGATGTAGAAATCGAAAATTCAACAAAATTTATTGATCATTACATAGAATTCAATTAAGATATTGTATGAAAGTATTATTTCTTCTATTCTCCTTCGAGAATTGGAGGCTTTTGGATTGAGTGGATGCAAAGAAAAAGAAGAATATCTACCTTACTTACTTTCTTCTTTTTTCCTTATATCAAAAACTCAATTCAAAATGAAAATGCAATTATTGGCAAGACCAAAACGTCTGTTATGCTTAATATCGTTAGTTTGATCTGTATTTCTATTAATTCTGCCCTTTATTGGAGTAGTTTTTTCTTCGGAAAATTGCCCGAAGCGTATGCTTTTTTGAATCCAATCGTAGATATTATGCCAGTCATACCTGTACTTTTTTTCCTCTTAGCTTTTGTTTGGCAAGCTGCTGTAAGCTTTCGATAAGATCCTTTATAATATTATATTAATAATATTATCCTAGAAAGTGGATGATTTCGTCCAGAAAGGATTCGACAAATTGATAAAATCAGATAAGTTGTAGAGTATGAACTCTAGACTCGTACACTGAATTTCTTGTATAGTCGACATAAATTTAAATTTAGCTTACACCCATTTTCTCGTTTTTACCCCTTTTCCAGTGAAAGACCCTAACCGCATTAGGGTCTCGCACAAAATCACAAAAAAGAAATATATATATATACCGTTATGCCATAATGGCAATAGTTTTTAATGAAAAAACGAATTCATTTGTGACAGTTCTAATTCTAGAAACAACCCCATTTCTTGGTGTAAAAATGCGATATTTGTTATAAAAATGGAAGATTTATTCTCTTTTTTTTTTCTTTCAAAAACTAATTTGGAGATTGTGTAATGCTTACACTGAAACTCTTCGTTTATACCGTAGTGATATTTTTTGTTTCTCTCTTTATCTTTGGATTCCTATCTAATGATCCAGGGCGCAATCCTGGACGTGAAGAATAAAACAAAAATCGGTTCATTTTTAAATTTTATTAGGATTTTTCCACACGTTTAACTAAGATATTCAAAATTTGAAAAAAAAAAAAAGAAATCAAGTTATCAACAGAAACGGAAAGAGAGGGATTCGAACCCTCGGTACGAATAACTCGTACAACGGATTAGCAATCCGACGCTTTAGTCCACTCAGCCATCTCTCCCAATTGAAATAATTAAGGAGTCTTTCTCTATTCTATTAGAATTCTATTCTATATTTCTATATAAACATATATACTACAAATCAGGAATTTCCTTTATCGAAAAAAGGGCTTGGGGCACTAACAACCGAATTCAAATTAAAGAAAAAAAAAGAAAGACTTCTTTGTGTTGAGAAAAGCCCTTCTTATTCTGATGGCCTGGCCAGGTCAGTACCCAGCCGGGCCTTTTTTTGTTTCACCTAATTCTAATGATTTATATGAGATCTAATTTGAGAGCAAAAATATTATATTCAATTGAATATTCTCTATTCAAGTAACAAGAAAAAAACTATTTACAGCCCTCTCCTCCTATATTTTCTTTTCCGAACTAAAAAAGAAGCTATCGATTCTTACACAATGCATTTTTCTCTTATGATTTTAGTATTTTTTTGATCCATATCTATCTTCTTCAGCAAAAGAGAAAACTTTCGTTATTTAAAAAAATTGAAATTAAATGAAGCCCCTTTCAGAATCTCATTAAATTTTGATTGACCCCCGAAAAAGTTCGACACTCCCATTGGGATTTTTTTTTTCTTTTTGATAGCTCTTTGATGAACCTATCTTGATCATGCTCAATTATATTTAGATTGTTCGACAAAAAATCGATTTGTATACCATAATGAGAATGGTAGTGTAGCGGGTATAGTTTAGTGGTAAAAGTGTGATTCGTTTTATTAACTTTAATAGTTAAAGGTTCTTTCGGTCATATTCCGATCAAAAACTTTTTTCTTAAAAGGATTAAATCCTTTACTTCTCAATGAGAAATTCGAGACAAAATACGCATTCTCGTAATTTGTATCCACGAGTCAATTCGAAATTGAAAGTTGGATTCTGAAATCGCGAAACAAAATTTTTGGAATTGGACCAAGACTTCCAATTGAATAAATATGAGTAAAGTATCTATGGATGAAGCTAAAAAATCAATTTCTAATCGTAACTAAATCTTCCATCTTTCCCTTACTAAAGAAAGAGGTTGAAGCAAAATAGCTATTGAACGATGACTTTAGTTTACTAGAGACATCCCATATTGTTTTAGCTCGGTGGAAACAAAATCCTTTTCCTTAGGATCCTCTCAAATAGAAATAGAGAACGAAGTAACTAGAAAGATTGTTACAACGACCTTCTTCTAGAAGGATCATCTAAAAGGCGATTCGTTTTGTTTGTTGTATTCAGACAAAAAGCTAACATAGGTGTTACGGATAGAATTTTATTCATTTTGTTCACATCTTAGATCTAGGAATTTGAATTTGTTCCATAAAGGAGCCGAATGAAGCCAAAGTCTCATGTTCGGTTTTGAATTAGAGACGTTCAAACCGCTGAATCAACGTCGACTATAACCCCTAGCCTTCCAAGCTAACGATGCGGGTTCGATTCCCGCTACCCGCTTCTTACTTTTTTCAAAGTATTCTATTAGAATTCTATTCTAGAAATCTAGAAAAAGAGAATTCTAGAAATATATAGAATATCTTATGATTAGTAAATAATTGAATATACAATTCAAAAAAAAAATTGATCATATCCAATCCCAAAATCAAATAAAAAAAAATCGGAATGAACTGCGTCCATTGTCTAATGGATAGGACAGAGGTCTTCTAAACCTTTGGTATAGGTTCAAATCCTATTGGACGCAATTTTTTTCCATCTATTCTTTTTATTTCAATAAGAAAAAAGACTTTTTGCACAATTGGAACCCTTGATTCTTTTTTTTTTTTTAGATTAAGATAAAAGTGCAAAATTTCTTTATGCTTCTTGAAGAAGAAACCGGTTCATTTGTTCCTGAATAGCTTCTTTCAAAAGGGCTTCTGCTTCCTCAGTAAATATCTTAGTAGAATTTATGATTTCTTGGAACTGAGGTTTAGTAGTTTTTACATAAGTACGCAATTCAACAAGAAATTGTCTTACCTGTTCAATTTCTAATGAATCAAGATAACCATTTGTTCCAGTATAAATAGTCATTATCTGATCTTCTACCGTAAGAGGAGCTGATTGGGGTTGTTTAAGCAATTCGCGTAATCGTTGACCTCTTGCCAATTGATTCTGAGTAGCTTTATCAAGATCTGAAGCAAATTGTGCAAAGGCTTCTAGTTCGGCAAATTGTGCCAGTTCCAATTTTAATTTACCAGCTACTTGTTTCATGGCTTTAATTTGAGCTGCGGACCCCACTCTGGAAACAGAGATACCCACATTAATAGCAGGTCTAATTCCAGCATTGAATAAATCAGCAGATAAAAAGATTTGTCCATCAGTAATGGAAATTACATTAGTAGGAATATAAGCCGAAACATCTCCCGATTGAGTTTCCACTATTGGTAAAGCGGTCATACTTCCTTCGCCTAAACTAGAACTTGATTTAGCGGCTCTTTCCAAAAGGCGTGAATGCAAATAAAAAACATCCCCTGGATAAGCTTCGCGTCCAGGTGGCCTTCGTAATAGAAGAGACATTTGGCGATAAGCTTGAGCTTGTTTAGAAGGATCATCATAAATGGTTAAAGTGTGTTGGTTACGGTACATAAAATATTCAGCCAAAGCAGCTCCTGTATAAGGAGCGAGGTATTGTAATGTAGCGGGGGAATCCGCTGGTTCGATTACCACAATAGTGTATTTCATCGCCTCCCCTTCCTCTAAAGTAGTTACTACTTGAGACACAGAAGATGCTTTTTGCCCAATAGCTACATAAACACATATTACATTTTGACCTTGTTGGTTGAGAATCGTATCCGTGGCTACTGCTGTTTTACCGGTCTGTCTATCTCCAATAATTAATTCTCGCTGACCACGCCCTATAGGGATCATCGAATCAATAGCAATAAGTCCAGTTTGAAGAGGCTCGTATACTGAACGCCGAGAAATAATACCTGGAGCAGGAGATTCAATTAATCGAGACTCAGAAGCGGAAATTTCACCTCTACCATCAATAGGTTTAGCCAGAGCATTTACAACACGGCCCAAATAAGCCTCACTCACTGGTATCTGAGCAATTCTTCCTGTTGCTTTTACAGAACTTCCTTCTTGTATCATTAAACCATCACCCATTAATACAACACCAACATTATTTGATTCCAAATTCAGAGCAATGCCTATTGTACCTTCGTCAAACTCGACTAATTCACCCGCCATTACCTCATCAAGACCATGAATACGAGCAATACCATCGCCCACTTGAAGTACGGTACCGGTATTTACAATCTTGACTTCTCTATTATATTGTTCAATACGTTCACGGATAATATTACTAATTTCGTCGGCTCGAATGGTTACCATGAGGTTTTCTTAATTCTTTTTTGAAAGAAAAAAAGATAATGCCTATAGCAGAAAGACTAATCCGTTATTTCTTTCATCGCCCCCAACATGCCAATATTGGCACTAATGGTACGTAAATGTAATTCATTGTCCAAACAACTATTCAGAGTTCCTAGAGCTCCTTGTAAGGCTTGTTGGAAAACCCGTTGGCGGACTTCATTAATCGCCCTCTGCTGTTCAAACTGAAGCGTTTCATTTTTGTAATTTTCTAATTGTTCCAAAGTCTTATAAGTTGAATTTATCAAATTCCACTTTTCTTGCTCTATCTCAGAGTATCCATTCGCCCGAAACTGATCCGCTTCTGTTTCCACTTCGCGTAATCGGGCTCGAGCTCTTTCGAGCTGTTCAATAGACCCCCTACGCAGTTCTTCTGAATTTCGAATAGTATTCAAGATCCTTTGTTTTCGATTATCTAATAAATCATTTAATGAAAGTGGATTATCTTTTTGTTCATTTTCAAACTTCCACAATCCCTTCCCGAACCAAACATGAGTCTTTCGATTCATTTGGCTCTCACGCTCAATTATTTGGGACAAATTCTCCTCATTTTTTAGGAATGTAATGAGCCTATCCTCTCTTCTTTAATTCAAAATCCAAAAATGAAAAAAAAAAAGGAATCTAATGCAAAACTAAAATACTAGGAGGACTCTTCTGACAAAATAAAAACGTCAGCAAAGTTGTTTCTTTTTTTTTTCTTCAGTTCAAATCCAAAAATTCTTTTTAATTATACTTAATTTTTAATTATACAAGGCGTAGGTCGTCCATTCAGCATTGGATAAAAGAGGTAAAATGTCCCTTTTTCCAATTTATAACAGGTGGTTCAAATCATTTTATAGAGATGAGTGTTCTATATCGATAAAATATTTAGTTTCAAACCACCTTAACATAGCGGTAGAAAGAGTACCATGCTGTACCTAGACTTCAAACGGTTTGCTTTAACCATCTTAACAGCCCCCACATTATTGGTTACTAGAGAATCAAAGTGGATTTGCCAATTAATCACGAAATGCTGTGGTTCTTACATAGAATTTTTTAAGAAGTAATTCGTGAGATCATGCACCCCTCTTTTCTAGTTAGACCAGAAAGGGGTACAGCTGATCAGATCCAGCCTATTCTTGAAATAAACAACTCACACACACTCCCTTTCCAAAAAAGATCAATACACCAATCACTACACTTAGATTTATTGGATTTGTTGCTAAAATATCGGTATTAAATCCGAAACTCCTGGCAAATGGCCAATGGCCTAAAGAAAGGAAAGAATCGGTTACATTTTTCATATAATCTCCTTTTATACATATAATCTCATTATATAGATTATAGATAGGCTCAAAAATTGACCAGAATTCTTTTTCTATCACTTTCCCCCTTCTTTACTCTTTAGTTCTTCTTTCCTTTTTTTTGAAATCGAGTCAAAAAAAATATTTGAGTTAGTGAGTTAGAAAGTATGAACTACCCGGGAATTGTTGCAAGACCCCTATAAAAATAAAAAGAGTTTCCTCGGACTACGAAGGGGAAGCGGAGCGGTATGCTAATTCCTCAATTTATAAATCAGCCCCTCCCGTAGGTTATTTTCTCAACGAATAAGGACTTATAGAAGTGACATGCTGGTCCAATTTGAAAAAGCATAAGGCAATAAAAGAGGAAAAATAAAAATACATACTTTGCTTATTTCGAAAATTTAAACAAAAGGATTCGCAAATAAAAGTGCTAATGCTACAACCAACCCATAAATCGTTAAAGCTTCCATAAAAGCTAGACTAAGCAAGAGAGTACCTCGTATTTTTCCCTCTGCCTCGGGCTGTCTTGCGATACCCTCTACGGCTTGACCCGCAGCAGTCCCTTGACCAACTCCAGGTCCGATAGAAGCAAGCCCTACGGCCAGTCCAGCAGCAATAACGGAAGCAGCAGAAATCAGTGGATTCATGATAAGTTCCTCATACAAAAAAAAAGAAATAGTTAATGATACAATCAACCAATGAATTATGACTTAATTAGTCCATCGATACGATTCATCTAACTAAGAACTTCGAATTTAAGTAAGAATATTCTATATTCAGATTTTTTCATTTCTATACACAGAGTCTTTGTGAATCCATAGAACTCTCGTTCTTACATTTCTTGGTTACGAAAGGGCTTCTATTGAAACCCCTACACAACAGTAGGGCAAATGAAATATATCTTTAGTTCATATATAACCAGCCAATATCTACTATTACATATACCCGTCTTTCTTACATAGCGTAAACCATTCAATTCAATCGGATTCTCGAATCCATCTATTTTTTTAGCAATCCCTTTTCTTTGCTTTTTGTAAATTCTTTTCTCCTTTGCAGTTTCTTTATCATTATTTCAACCGAATACAATCGAAATAAACAAATTTAGTAGAATTGTTTCTCCTGTTTTTTATTTAATCGCACATCGTAAACATATATTTCAAATTGTGATTTGAATAAAGAAGATTGGCTGGCCGATAGAAAAGTAAATCTTCATCAAGGAAAGGTAGGATAGTAAGTGAACGAAAGACTCATTTTAGGAAAAAGATCTTTTGGATCTCTTTCCTTTGATTTTTTTGTTCCTATTTTTTTCTTTCATTTTCATATAGAAATTGAAAGTCTTTTCTATTTCTATTCCTTAAGTAAATCGTCGTAAACTACACATACATTGCTCATTGCTTTGCGCTAATCGAAAAATAAAACTATTTCAATGATGACCCTCCATGGATTCCCCTATATAAGCCGCGGCTAAAGTTGCAAAAATAAGAGCTTGAATACCACTTGTAAATAATCCAAGGAACATGACAGGGATAGGAACCACTGAAGGTACTAAAGAAACAAGAACAACAACTACTAATTCATCTGCTAAGATATTCCCGAAAAGTCGAAAACTAAGTGACAGGGGTTTTGTAAAATCTTCTAGGATGTTAATGGGTAAAAGGATTGGAGTTGGTTGAATATATTTCCCGAAATAACTTAATCCCTTTTTGGTAAGACCCGCGTAGAAATATGCCACCGACGTGAGTAAAGCCAAAGCAGCAGTAGTATTTATATCATTCGTGGGTGCGGCTAACTCTCCATGAGGTAATTCTATGATTTTCCAAGGTAAAAGAGCTCCTGCCCAATTTGAAACAAAAATAAATAGAAAGAGAGTTCCAATAAAAGGAACCCAAGGACCATATTCTTCTCCAATTTGGGTTTTACTCACATCTCGAATGAATTCAAGAACATATTCGAAAAAATTCTGACTCCCGGTCGGAATTATTTGTGGGTTTCGAACAGCTATAGTAGCGGAACCTAATAAGATAACAATTACAAGCCAAGAAGTAATAAGGACTTGGCCGTGGACTTGGAAATCCCCTATTTGCCAATAGAAATGTTGGCCTACTTCCACACCAGATATATCGTATAGTGTGTTGGTGGAACATGATAGCACATTCATATTGCCCTCTGGAAAAATGGAATTAAAAAAAAATTATTTTGATTCAACCATTTATTTGTCTACTTGAATTGGATCTTTTGAATATCAACTAATATTTTGACTACTAACTAATCACATAATATCTTCTTTTATCCGTTTATCAAAATCCATAAATAAAAAAGAATAAAAACTAACAAATAAATAAACAAATAATAACCGATTCGATCGGATTTTCGAAAAAAAAAGTTATTTATCTTATTATTAATCAAGGATTTCTTATATAGCTAGAACGGCCTTCGCAAATTGCGAATACTAATTTGTTAAGAATTAAGCGAATTGAAGCTATAGCATCATCATTCGCTGGAATCGAAATATCTGCAAGATCGGGGTCACAATTTGTATCGATTAAAGAAATTGTTGGAATTCCCAAAGTAATACACTCTCGCAGGGCCGTATATTCTTCGTGCTGATCGACAATAATTACAATATCAGGTAACCCTGCCATATATTTAATCCCGCCTAGATATGTTTGCAAGCGAGATAATTGTCTTTTCACCACAGCCGCATCTCTTTTCGGCAAACGGTTGAGTCTTCCCGTTTTTTGTTCCATTCTTAAGTCCCTGAACTTATGAAGTCTCGTTTCTGTAGTCGACCAATTTGTTAACATCCCACCAAGCCATTTTTTATTAACACAATGACACCGCGCCTTTGTTGCAGCCCGTGCTACTGAATCGGTTGCCTTATTTTTGGTACCAACAATCAAGAACTGTTTTCCTCTACTTGCTGCATCAAAAACTAAATCACAGGCTTCGGATAAAAAACGAGCAGTTCTAGTAAGATTTGTAATATGAATACCTTTACGCTTTGCAGAGATATAAGGTGCCATTTTAGGATTCCATTTCCTAGTACCATGGCCAAAATGCACTCCTGCCTCCAGCATCTCTTCCAAGTTAATGTTCCAATATCTTCTTGTCATTTCTCCCTCCCTTCAGAAAAAAAAAAAAAGAGATGAGGAACGCCGAACTGAAAAAAAAAAAGAAATAATTGTTCCAGTGGAACCTTCTCTTCTATTGTAGATTGACCTGTAGATAGTAGATAGACGCCCAAGCCATTAGTCTTTTCTATTGCTTACTATTTTGATTACCAAATCAAATAAATGCACCAAATACAGATAGTCAAAGTCAAAAAGAGGAACTCGCTTTTAAGAATCATTAAATTCTAGAAATGATAGTTCCGTTCTATCATGAAAGTTCTTTGAAAGATGAAAGAAAAGAATCAAATAATTTTCTGTGGTGAAACAGAATATCTCTCATTTCCCCGTCGAATCGATTGTTTTTTTTTGTTTCCAAAAGCAAAGGGTTTTTCTTATATTGTTGTGAAGGGGGCACGAATCTTTTCAATCCGGTACCAACAGGTACCATACCCCCCAAAACAACGTTTTCTTTCAAGCCCTTCAACCAATCGATCCGATCCCGAAGAGCCGCTTTTGCTAAGACTCGAGCAGTTTCTTGAAAACTCGCTTCAGATATAAAACTTTGCGTATTGAGAGATGCTTTTGTTATTCCCAATAAGAGGGCTCGGTAACAAACCGCTTCTTCCAACGCGCGCCCCATTCGCTCCGCTCGCAACAATCCAATTAGTTCTCCAGGTGAAAAAACATTAGACATTCCATCTTCTGAAACCAACACTTTTGATGTTATTTGACGTACAATAATTTCTATATGCCTATTATGAATCTGCACCCCTTGGGACCGATAAACCTTTTGGATCTTATTAAGCAAAGAGATACGACTTTGCACTATAGTTAGCTCAGCACCAATCAAGAATCCCCACGGCATTCCAAGAATTTTTGTTATATGGTTGTTCCAACCCTCAACTCTCTTTTCTAGATTCATTGATATTGAATCAACCGAACGCACTTCTAATACCTGTTCTACTTTTGGAAGCCCCTGGGTTATATCACCAGATCTCGATTTTTCATATAGAAATGTAATTAAAGTATCTCCTTGGTACAGAATTTCCCCGTAATGGCCGTGAACAGTTGCTCCTGGAGTAGCCAAATAAGGTTTAGCTGATCGTATTATTACAGAGTCAATTTGAACAAGTATAACTTGACCCGATTTTAGGTGGGGTGCACTTTTGACTATACATATATTTTCACAAATAAGCTGACCAAGACTCATTTTTGTAGATGTTTCTTGACAAGAATTGAGATGGAGAAACCCCCAATTCAAATTCAAAATAATGTTACTGCACGGATCCGGATTCGAAGTTTGCTCATTTTCATCTAATAAAAAATAGTTAATTACTCGAAAAGTCCGTTTTAAATTGTCAAGTTGCAAATACTTATTTACCAAGATCTGATTATGAGTTATTAAATGGTAAAACGAATAAACATTTGCAAGTTGAAAAGATGTTCCTAAAGGCCCCAGCGAATTCTTAATTGGAATTCGAGAATCTTTTGTAATTTTAATTGATTCTTTTATCAAATTGTGATATTTTACATCAGTGAATGAATCCATTCGAAAACAATTGGATGATGACAAAATTATCAACGGCTGGAATCCCTTCTTTCTATTCAACATCGTATGAATAGTTTTTTGATTTTGATTAAGGGATTGCTGAATTCTTACTCTGGAATAAATAGAAAAAAACGGATTGATATTAGCGCAACCCGATCCATTAGCAGAGAGTAACCCTGAGCCCGACGGATCATTTCTTTTTCCGATATATGAAATAGTGGGTTTCACCAAATCAATTCTTAGAAAATGTCGAATCAAAGCATTTGCCCTTATTTCAACAAGGGAAGCGGGGGCTTCTTGACTAGAAGAACTTTTTTTGCCTTGTATCCAATTCAATACTAAACAAGTCCGAACTAATTGAATATTTGTATCAGAAATTCCTCGAATTGGTTTACCATTTCCAGAAAGGATATAATTGACAACTTGAAGTTGTACATTATCCTTTTCCTGCAGTGGATCCGAGGCAAAAAGCGTTGCTAAAGTTATACCCTCCATTATTTCATATGTAATGACCGGTCGAATTAAAACAAAATACTTTTTCTTACTAAGTGTAATCCGTTGAACATAGATCCAATGTTTCCGTTTTTTTGATTCCTTGGAATTTGGTTTTCCTGTTCCTAGTGGTATCAAGACGCCGCTATGTCGGGATATTTTATCTGTTTCTCCAGGAAAATGGATATCTCCAGAAAAGATTTTAAGTTCAATTCTGTTTTTTTTTCTCTCCACTCGGACCAACCCGCCCACTCGGCTTCTTATATTTAAAGTAATTTGTGTATCTACCCTAATGATACTATTGTTCCGTACCATTATGTATGAAGATACGGGTAAGATATGCACTTCCTCGGGAATGAAAAAAAACTGATCGACTTTTGTTTGGTATTTTTGCCAAAACTCTTTGTCTCCTCGATACTCAATCAAATCCTCTTTTTGTAGGATTGAATGCATTTCTAGAGTCCCGTATTTAGTAATGCCCGAACTCTTTCTTCTGTATCGAGGATCGTCGAAACAAGTAAGAATACTTTTTCTACGCAAAATACCATTGGGGGGGATTTCAATAAAGATACCTGAGGAGGGCATTAGTTCGTTCTCGCGTTCTTGAATCGACTGGAGTGGAATGATGAATCTATTTCTTCGCCTCTGCGAGAAAAAATCAGAATTCTGATAGAGAATGGTGGGATCTTTGAGATTATAACCACCAGTACCTCTAATTCGACTAATGTCTGAATAATCAGGAATCCTAGATTCTTTTTTACCCGAAAAATCGGAAGGGAAAAATTTTTGCCTCAACGGATCATTCGTTCCGAAGAGGTTAGATGTGGATCCTTTCTTGAGAGAAGGAAAATGCGCACTCATTTGATCTTGATCCTTATGAAGCGCAAGTGAGACTAGGCTAGATCTGCATGGATCTCCTAATAATACCCATAAATGACTTGTTTTAGGTAGTAGATGAACGTTGCCATATGTAAATTCGAGTGCATGATACACGTCGGTGCTCCAGTGCATTTCTCCGTCCGAGTCCGAATAAATATGTTTTCGAACCCTCTCTTTAAAATTCAAAGTGGATGTTCCTGCACGAATCTCCGCAATTACTTGTTCTGATTCTACATATTGATCATTTTGAACTAAAAGAAAACTTTGGGGTGGAATATTTACATTATGTCGAATATCTTCACTCTCAATAGTTACATACAAGTTTATAGAACATAGAAACGCGGGATGTCCGTGGCGTGTACGTGTCGGATGAACCAAATCCTCATTGAATTTTATTTTTCCATTAGAAGGAGCTCGCACATGTTCTGCAGTACCCCCCGTGAATACTCCGCCAGTATGAAAAGTTCTTAATGTTAATTGAGTACCCGGCTCCCCGATCGATTGGCCTGCAATAATACCTACAGCTTCTCCCAGCTCAACCAGGTCGCCATGAGTAGGACTCCGGCCATAACATAATCGACAGATCCAAGATGTACTCCTACAAGTAAAAGGAGTTCGAATAGCTATTGATTGTGCTCGAAAGGTTATGAATCGATTTACAAGTCCAACCTCAATGTTTTGATTCCGAGTGGCAATACACCGCGTGCCTATATATATATCATCGGCTAATACACGACCAATTAATGTTTGGATAAAAATCCTTTCTAGCATCATCCCATTCTGAAGACTCATAGAAATACCACGGACAGTACCACAATCTGTTTGGCGTACAACAATGTGTTGAACTACTTCAACAAGTCTGCGCGTGAGGTATCCAGCATCTGATGTTCGTACAGCAGTATCTACAACCCCTTTACGAGCTCCGTAGCAAGAGATTATATATTCTGTTAAAGAAAGCCCTTCGCGTAAATTGCTTTGAATGGGTAAATCAATCATTTGTCCTTGGGGATCCGACATTAATCCTCTCATACCTACTAATTGATGGACCTGAGATGCATTTCCTCTAGCTCCCGAAAAAGACATCATATGAACTGGATTAAAGGGGTCAGTCATCCTAAAATTCGGATTCATTTCTTGTCGCAAATATTCACTTGTGGCATACCATATTTCAATGGATTGGCGTAATTTTTCTACCGCGTGTACATTCCCACAATGATGGTGTTTTTCCAAAATCAAACTTTGTTGTTCAGCATCTTGAACTAGCCATCGCTTCGATGGTATTGTTAAAAGATCATCAATTCCCAATGAAATGGATGTAACAGTAGCTTGTTGAAAACCCAGGGTCTTTACTTGATCCAGGATATGTGATGTATATGCCATTCCGAAGTGATCTATTAATCTACTAATAAGTCGTTTCATGGCAGCTCCGTCTATCACTTTATTGTGAAATACCAGATTGGCCCGTTCTGCCATAACATAAGTACCTCCCTATTCTGCTGAGTATGATTCGACAATGGGGTTTAGTCAGTGATTGGAAAACTTCCTTTTCTCGATTCTCAATCTTGATTCGCGTAGAAATTCCAGAACTATGGGCTGTGTTAAAGTCAAGAAATCTTAATTCCTACTGGTATCGTAGCATTTCTTAGCCTAGTTGGGTACCGTATGAACAGGCATGAGAAAACCCATGTATGGCTTCTTCAATTTCTCGATAAAGAGAAATATAACCAGCAGTGGTTCGAATATATATATAAAGAATTTCTTTTTTTATACTTCTTACTATTAGATAGTGTCCATAAATTTCATAATAGGTGCCTAAAGATTCATAGTGAACTTCAATAGCAGTTTCTCTTGAAGCAATAAGGCATTGATCTAGTCGCCACCGGAGCCACAAAGGACTAGCTAAATTGATTCGTTTCTGGCGATAAGCTCCAATCGCATCATAGGAATTAGAAAAACAAGGTTCTTTCGTATACACATACACATGGTTATTGTTGTCACTTCTTTGATTTTGATATTGATAGTTTTTGGGATTCCGTGGATTATATCTATTTATACAAATACCTCGACGATTCCCACTCGTTAATACATAGAGTCCAATAAGCATATCTTGCGTTGGTACCGAAATGGGGTCTCCAATCGCTGGAGACAAAAGATTCATATGCGAAAACATAAGTAAACGAGCCTCCGCTTGAGCCTCCAAAGATAAAGGTACATGAACAGCCATTTGATCCCCATCAAAATCGGCATTGAATCCCTTACAAACTAATGGATGTAAACAAATAGCACGCCCCTCGACTAAAACGGGCTGGAATGCCTGTATGCCTAATTTATGCAGAGTAGGTGCTCTGTTCAGCAATACAGGATGCCCCTGCATAACTGCCTGAAGTATTTGCCATACAATGGGTTCTTTTTCGCGAATTTTACTCTTAGCAACTCCTATGTTCGAAGCAAGATGGTGTCTAATTAGCCCACGAATTACAAATGTCTGGAAAAGCTCTATTGCTATTTCGCGTGGCAATCCACACCGATGTAATGAAAGTGAAGGACCCACGACAATGACGGAACGCCCGGAATAATCAACTCGTTTGCCAAGCAAAGTCTCACGAAATCTTCCCTCTTTCCCTTCAATTACATCTGAAAATGACTTGTAAACTTTATTATGACCGTCCCTCATTGGTTGTCCACGGATTCCATTATCAAGAAGTGTATCCACGGCTTCTTGTACCAATTTTTCCTGACACATTACTAATTCTCCTGGCGTAGATCTACTTGTCGTTAATAAATCGCTAAGAGTATTGTTCCGATAGATAACTCTTCTATAGAGTTCATTAATATCCGAGCTCATTAATTTTCCCCCATCTATCTGAATGATGGGCCTTAACTCAGGAGGAAGAACTGGTAATAAACACAAAACCATCCATTCTGGCTCTATATTTGTTCGGAGAAAATGCTTAGCCAACTCCATGCGTTTAACCAAAAAATCCTTTCTTCTTCCAACCCTTCGATCTTCCCATTCATTCCCTGCGGTCCCTTCTTCCGCTAATTCTTTCCATTCTACCAATGAATTATCGAGAATAATTCGTAAATCTAGATCGGCTAGTTGTTCTCGAATAGCACCTGCACCAGTAGAGATCTCTCGGTTGCGAAACGTTTCGAAGCCTGGGGTAGTAAAAAAGAGCGGAATACTGTATTTCCAAGATTGGATCTCATATTCAAATAAACCTCGTAATCGCAAAAAAGTGGGTTTTTTTGTTATGGGCCTAGCAAAAGAAAAATCGGGATAGGATCCTATACTATAGGATCTCCCCCCTTCCAAATCGGACGTGAAAGTTTCCTTTCATCCGGCTCAAGTAGGTACACCTAACTAAAGAAAAGAGTTCTCCTTCTAGAAAACCCCAACAAAACAAAAAGATCTACTCTTTACTCAAGTTCTCATCGAAGAACACATTAATATTAATTACGCCTTCTTTTTATTTATTATTAGTATTTCTATTTTCTTAATTTGTTATTCAATTACGATATAAATAAAATATGAGATTCTTGAATAGTCTACTTCCCAGTGAATGATGAATCTCTTAATTTTTAATTAGAATTAAATAATGAAATCAAAATAAAGGAGTACCTTGGAATTCATAAGGGATTTACTTGTCTATGTATTGTTCCATTTGATCTGTTAGGTCCCGATTTCACCTCCACGATTTTTCCACGACGCCTTAAAGTCTATATGCGATGGATAGACTCCTGTAATCATGACATATTTGCTTGCTTGAACATAATTTCTTTCCAAAAAAACGAAAGGAAAAGGAAATGGTTAATTTTACAAAACAAAAAATATTTTTTACGAGGTACAAATTTCCATTTTTATTTATTTGTTCCAAAATCGACCATGGATCAATTCCCTTTTTTATTGGGGAGTATTGACTACCCCCCCAACTCCGAGCTTCATGTTACACCCCCCAAGTGACATGTCAGATCCAGGGCATCCCAATTGGATTGACTGGGATGACAGTTTCTTATTCCGAATCTGTAAAATCAGATTTTTGATCAAATCACACATCGCAGTATACTAGACCTTCTAATTCTTTAACAGATTTATCCAAAAAATTCGCAATATAACTAGGAAGACGTTTTAAATACCACACGTGGGTTACTGGGCATGCGAGTTTGACGTAGCCCATTTGATATCTTCGTATCCGAGAATCCACAAATTCGACTCCGCATTGTTCACAAAATTTTGGATCTCCTTTTTCATCCCCAATTACTCGATAATTTCCACAAGCGCAAATCCCACTTTTAATAGGACCAAAAATTCTTTCACAAAACAATCCATCTTTTTCCGGTTTATTGGTTTTGTAATGAAAAGTATAGGGTTTTGTCACCTCTCCAACTATCTCCCCATTAGGCAGGATTTTAGTGGACCAAGCGCTTATTTGCTGAGGAGAAACTAATCCAATTCGTAACTGTTGATGTTTATACCGATCGATCATAGAAGAAAATTCTGATTTATTCCGATTAAGCTTCCTTCCTATTAATCTGGAAGTTTTTCTCAGATACAAGGAAATGATTCAGTTCCAGAGCTAAAGATCGTAGTTCTCGAACGAGCAATCGAAACGATTCTGGAGCATCTTCAGGATTGGGTATTGTTCCTCCAACGATCGTAGTACCAAGTGCTTCTTGGCGCGCTCTAATATGATCCGATTTATAAGTAAGCATCTCTTGTAAAATATGAGCAACACCAAATCCTTCTAGAGCCCAAACCTCCATTTCTCCGACTCGTTGTCCCCCTTGTTTTGCCCTTCCCCTAAGGGGTTGTTGTGTAACAAGTGCATAATGCCCACCGGAACGTCCATGGATTTTATCATCAACTTGATGAATTAACTTCAAGATATAAGGCTTTCCTATTAGAACGGGTTGTTCAAAAGGGTTTCCCGTCCTTCCATCAAAAATTCTGCTTTTTCCTGGATATTCGGGTTCAAATACCCACGGATTGGCTGTTTGCTTACTGGCTTCATATAATTCAGAAAATACTAGTTTTCTGGAAGCTTCTTGTTCATATCTCTCATCAAAAGGAACTATTCGATAATGTCTGTCTAGCAAACCCCCGGCTAATCCAAGCGAACATTCAAATATTTGTCCCACATTCATTCGCGAAGGTACTCCTAATGGGTTGAAGACCATATCAACAGGTCTTCCATCTTGCAGATAAGGCATATCTTGTCTAGGCAAAATTTTTGAAATGATACCTTTATTTCCGTGTCTTCCGGCTACTTTATCGCCTACTTTAATTTCGCGTTTCTGTGAAATATATACACGAATCGTTTCGAGATTATAACTAGAACCTCCCCTTTTTTGGATCCACCTCACATCAATAACTCGACCCCTACCACCTATCGGTAGTTTTAGACAAGTTTCTTTTGAAGTAGATACCTGAATGCCGAGTATGGCTCGTAACAATCTATCTTCGGGGGCATACGACGATTCTTTCATCGTTTGGGGCGTTAATTTACCTACTAAAATATCACCCGCCTCGACCCAAGACCCCAACACCACAATTCCTTTTTTGTCCAAATTGCGAAGTAAATGGGCTTCTAAATGCGGTATTTCGTTAGTGATCCTTTCAGGACCTTGGCTTGTCACATGAGCCTGAATCTCATATTTCCGTATGTGAAAAGAAGTATAAATATCTTCATATACCAAACGCTCACTAATAAGTACTGCATCTTCAGAATTGTAACCCTCCCACGGCATATAAGCTACTAATACGTTTTTACCCAAAGAGAGTTCACCACCAACCGTAGCGGTACCATCTGCTAAAATTTGTCCCTTTTTAATGCATTTACCCCGCTGAACCTGGGGTTTTTGATGGATACAAGTATTCTTGTTGGAACGTTGATACATAAGTAATGGAATGCTTAGAGTATCTCCATTCCCGGAGAATAGGATCTTGTCAGTATCTATATAAATGATCTTTCCCCCACGTTCGGCTATAGCAAGAGCCCCCGAATCTAGAGCTGTTTGTCGTTCCAACCCAGTTCCAACAATGCATTTCTCGGACCGAGCAAGTGGAACTGCCTGCCGTTGCATATTAGAACTCATTAAAGCCCTATTCGCATCATTATGTTCAATAAAAGGAATGAGTGAAGCTCCAATAGAAAAATATTGGAAGGGAAAAATACTTCGAAGATGAACCCGTTCCCATGCAATAGTTAGGAATTCTTGACGGTATCTAGCTGGAACAACCTGTTCTTCCTGAATAGCCTGATTCAAAGACAAAGAATTTCCTGCCCCTAACATATAGTATTCATCTCCGCCCGGAGATAAATAAAGCATCCGTAACCCCGTCGATCTCTCTGAAACTTCATAAAACGGGCTTTCTAGAGATCCCCAATGACCCATCCTCGCATGAATTGCTAAGGATCCAATAAGTCCAACGTTGATTCCCTCAGATGTGTCGATTGGGCAAATACGACCATAGTGACTAGAATGAATATCTCGTATCCGAAAACTAGCAGTTCGCCCTGTTAGTCCTCCAGGACCTAAATAACTCAACTTTCTCCCATGAACTATTTGCGTTAACGGATTAGTTCGATCAAAAACTTGAGATAAGGGGTGTAAACCAAAAAAAGATTCATAAGTGGTTGTTAATGGAGTTGACGTTACCAAATTCTGAGGAGTCGGTATCAATTTATGCCGAATTGCCCCACATATAGTCCCTCGAACCACATTTTCGAAACGAACCAGAGCCAACCCGAATTGATCTTGTAAAAGATCCGCTACAGAACGAATGCGCTTATTTTTCAAATGATTCATATCGTCAAGTGTACCCATTCCAAATTTCAGTCCAATCAAATGATCCGCGGCCGCCAATATGTCTCGTGGTAACAAAAAAGTGTTGTTCTGGGGTATATTAAGATTCAGTCTTCGGTTTATATTTCGTCGACCAATCCTTCCTAATTCACATCTTTGTTGAAAGAACTTCTTTTGTAATTCTTTACATAAAGATTCCGAAAATACCGGGTCCCCCCCTACGCAAGCAAATTGTTGATAAAACTCCAAAATGGCATTTTCTTTTGACCCAATTTTTTTTCTCTCCTTATCATTCAGAAAAGACAAAAAAATTTCAGGATAATAAGCATTGTCTAGAATTTCTCTTAGATTTGAACCCATAGCTGATGATAGAATTAGAATAGAGATTTTTTGTTTTCTACTCACGCGAGCCCATATCCTTGCTTTTCTATCAATCTCTAATTCTGATCTTCCTCCCCAATCTGATATTATGGTGCCAGTATACACCGAAATTCCGTTATGATCCAATTCTGACCGGTAATAAATACCGGGGCTTTGCAGTATTTGATTGATCACAATCCTATATATTCCATTTACTATAGAAGTTCCTAGTGAATTCATTAGAGGAATGTTTCCAATCAAAATAGTTTGTTCTTGCATATCCCTACTAGTTTTCCAAATGAATCCCGCAGATACATATAATTCAGAAGAATATGTAAGGGATTCATACACAGCATTTCTTTCCTTTATCGACGGCTCGACCAATTGATATCTTTCCACAAATAATTGAAATTCGATTTCATGGTCTGTATCTTCGATTTTTGGAAACTTAGAAAGTTCTTCTGTCAAACCCCGGTCAATGAACCTACAAAATCCTTCAAATTGGATCTGATTAAACCCAGGTATTGTAGACATTGCCTCATTTGCATCTCTGAGCATTTTGAATTTCCCGTTTATCAAAAAATCCCATTCTATTATTAATATTAAGCACATTCTTCATCGAATTAGATCGAGGATCTAGCACCCATGGAATTTCTATTCTGTTTACTGAATCACATGAAATTTTATCCAACTCCACATTTGGACTGAAATGTATGAACTACATATGAATATCAACAGAGGACTAAAGAAATATATTTAAATTGGAAGTTGCAACAGATCAAAATACAACAGACTTGATAAAAAATCTTAGAAACAAAATTCCGTTACTTAGACTTAGTAAGTCTATAGGGTTTTGTATATAATAGAAAAACAAAAAAGAAAATGATTCAAATCATACCATTATTATGATATATGATATTAGATATTCGAATTTGAGAAAAAGAAAAATATTTGAAGACAAAGACAAAAAAAATCAGATAGAATCCTTAGCATTTAACTGCCATTTCAGTTTTTATGTTTATGTTAGGGATTTCGTTGCTCAAAAAACGATTATCAGCGAAGTTAGAGAAGAGAGATGTTTGTACTCTACTCATTTTTGAGTAGAATATGATTTGAAGCCTCTAAGAAGGGTTCGATTTAGTAAGCACATATGCAGATAGCTATAGATTTCTCTTTTCTTTTTATAGGTGACTCCACTTCGAATAGCCCGACTTGTGCTCCATCAAAATAAAAAGAATATTTCTATTGAATAGAAAATCGAACTGAAATAAGATAATCTTATGATAATTCCCTATCGACAACATAAACATATCGAAATAATACATATATAAATACATATATAGATAATAGATATCTATGTAACAGTTTATGTTCTAGGGTTTACAAATGCTCATATGTTTTGTTATAATTCAAATTGAAAAGGATTTTTGATTGAAAAACTCAATATAAATTGAGACAGAACCAATTGGTTTAGGTCATTAGGAAAACAGAACTTGAGATTCAAATTCCCCAATTGTTCAAGAATTTTAAGTCAGCAATCAATAGTTACTGGTTCAAATTTGTCGGCTGAAAATACACAATGCTAAAAATATTCTTGCCCTTTAAACGAAAAACGAAATGTTCAGATACTCTAAATCAATTGAAGGGACGTATTAAATACAACCAAAAGGGGTCTCAAAAGGATTACGGAAAACAAGAGTAAAAGTGCAAGTACAATAAAAATTCATTAACATTAATTTGGGAAATTTTGCATCTATTTTATATCATTTTGGCGACATGGCCGAGTGGTAAGGCGGGGGACTGCAAATCCTTTTTCCCCAGTTCAAATCCGGGTGTCGCCTGATCAACAAAAACTAGAAATCTCTGCTTCTCTTCTGTTCTGCTAATAGAATTCGAAGAATTCTTCCCCGGTAGAAGCGCGCAGACCGTCGGTGCTTTGTTTGGTTTGGTCTTTTGGTTTTTCGAAAAGCAAAGAATTAAATCCTCGTTTGCGTCTAGAATTCAAGGAAATATTCGAATCCAGGGGTAGAAGGGCTATTAAGACTTCACGATTCCCTTGAACGAATAGTTGACTTTTATAGAAAAAAGATAAAGGGGGCAAAAATAAAGACTCCCCCTTTCAGCAAGCCCTACCCTGCTTCACGGTGATAACCGGGAAAGGAGGGTAGGATTAGATCAAATGGAGAAATAGAGGTCCGGTCTGTATTAGATAGCGATTTTTCCTTTTTAGTGATTTCTACCCTTCTGCTTTGACTTACGAAGGTTAACAAAACAAAAAAAGAGACCTTTATTATATTATAGAATTTTATTAATATTAATAAGGACTAATGGAATAATTCTTTCATATTTATAGAAATAAGGGGCATAATTCATATGGATATAGTAAGTCTCGCTTGGGCTGCTTTAATGGTAGTCTTTACATTTTCCCTTTCACTCGTAGTGTGGGGAAGAAGTGGACTTTAGAAGTACTACTAACTAAGTTGAAGAATCAAAACCGTATCAATTGTTTTATTGATCGTTCTACAACGCGCTTTGAACCCGTTCAAATAGAAATCTTCGAATTCCACTGGAACCCAACGGGGTAATCTATGATATGAATCAGGCTCTTTCAATCAAAAGAATATTTCAGCAATTCCCGTGTTTTTATTTCGAAAAGAAAGGGATTCACTACAATTCTTCCGAAATTCTCTGGGGAATGGGTTCTTACTATCTTTCTAAGAATCTTTAGAGATCTAGATTGTGTGGAAGACCAGACCTTTTTTAATTTCTTTCCCCTTTTACTGTTCAAAGAAGAAGTCGTTTTGGTAAGGGCATACACACTTTCTATGAGAAATGATATATAGATTGTGGTTGTCTAACAAGAGATAATGAGATCTTGCCTCGGACGAATCACATATTGGGCATTTACCATACTTTGAGAAAGGCGTTTACGCTTGATCGACTTAGTTCATCTGGTGGTTTGGGTGTTAAAAATCGGTAAGGTTTTCTCTTCCTTATTGATGGAATTCCAATCCTAAGATAAGAATTATTTCCATTGCCGATTGATCGGAACAAATAGATTTATCAAATTAGATGTTATGTCAATTCCCTACAATATAGGGAATTCATTTCCACATCTATACATCTCTAGAAGAGAATATTGTAGATTGGTTGATAGAAACTTAAGCCTTTATCCTTATTTTATTCTAAATTCGAACTTTAGAGACTAAGTTTCTAGACTAAGAGCTAGATGGGACGGTAGTAAGGATTCATCTATTTCTTTCTTGCCTCCCATCTAGCTCTTAGAATACTTCCGATTCTAGTCCGCTCATTTTATTTATTATTTAATATTGAAGTTAAGACGTGAAGTTGGAATCTTTTTCATTTGACTTCGTCAATTTTTGATCAAAACTCACAAGAAAAGTTTCATTCAAATTAATTTGAAAATGCAATTGAATTAATCCTTTTGACTGACTGTTTTTACGTAAATGATAAGTAGAAAGGCAGTAGGAACTAGAATGAATAGTGCAGTAGCAATAAATGCAAGAATATTTACTTCCATAATCTCATTGGTTTGTTTACTTCGTAATAACTCGGGATTTAATCCCCTTGAGATGATAAATCTTTCGTCTGTAAATTCAATGAATGAATTATCTCCCGATGATTTTAAATCGGATCAATATCACGAATAACAATATCTGATCTATTAAATCAATTCGTCGTCGAGACTTGATTAGTATAACATAGGAAGTCCTTTTATCCATACCGAAGCCAAATTTAGATTCCTAGCCCAATAAATCGAAAATTTATTTCTTTAACATCGGTTTTTTTGTTTTCTACCCTGCATTTTCCTTGGCCAATCATCTGATGAAGGATCATCGGGTTGCCCCCCCACTTCGATTAATCGCCTAGTTAGAAACCTAAACAACCAAAAATAGTAAAGAAAAAAGAAATAAAGACTCCCCTTTGATTTGTTGATTTGGAAATGAGAGTATGTCCCCCGACACCCTTTACTAGTTCATAGAAAGGGAAAAATTTATTTAGGGATTTATTGGATCCGCCGGGACGGGACTGGCGGGGCTCGAACCCGCAGCTTCCGCCTTGACAGGGCGGTGCTCTAACCAATTGAACTACAATCCCAGTGAAATTAGGGGATATAGCAGAAAATTCTCTTCTTTTTTATCTTCGTATGGTATGGTAGGGAGGTTATACACTCTCATGGTGAGTTGGCGGATTATTGGGCCGAGCTGGATTTGAACCAGCGAAGACATATTGTCAACGAATTTACAGTCCGTCCCCATTAACCGCTCGGGCATCGACCCAGGAAAAAGGAATTTTAGGCTTATTGGTAATTCATTTGATAATCCATGATCAACTTCCTTTCGTAGTACCCTACCCCCAGGGGAATTCGAATCCCCGTTGCCTCCTTGAAAGAGAGATGTCCTAAACCACTAGACGATGGGGGCCGACTTGACCAACCGCCCTCATACTATGATCATAGTATCATCAATTTTTGCAAATTGTCAATACAATAGAATAATTAGATCCATGGGATCTTTCCATTCTTTTGATTCGTCATTCATATTATTCATATTGAGGAATCGTTGATTAGAGTCGACATTCTCTATATAACTCTACTAAAATAAATCTAGTAAGCAGAATCAAGAAGTTCTCGAAAATTTCCTCTAAGACTTTAATTAAAGGAGACAAGTAGAAGCTCATCATTCGATGAAATATCTTGATTTTTTTTTAAGGGATCATCTCATCTTGAAAAAATTCATTTTACCCTCGACCTCTTAGTCAAATCCATTTGATTATTCAAAAATAATCCAATAGAAGTCTACTATATATAACTTAACTATATATATATATATAAATATATAATAGATATGTATAATAGAATAATAGAATATGTATAATAAAATAATAGAATAGAATTTTTTGTATTATGTATTCTTATGTATTGTACAATGTATAACATACACTAATTATATTCATATATAGAATACTAATCATATATAAAAAAATCTATGCGCATAGAGGGATTTTACCACACGTTCAATAATTAAATAAAATAAGCCCCTTTAACTCAGCGGTAGAGTAACGCCATGGTAAGGCGTAAGTCATCGGTTCAAATCCGATAAGGGGCTTTTCTTTTTTTTTCAAAAATCCTTTTCCTAAAAGTTGAGAAAGTCCAGTCATAGTATTCAGAAAATAGAGAGATTTTTTGGATTCCAAATACAAAAGGAACGAACCAGATAATACGTTATCATTATACTCAGTTAGAGTATAATATAGAAAGTGGAACATTTATTCGGTAAATTTGAATTATTAATTATAGTAATTATTATAAATTAGATAAATTAGAAATAATTATAAGCCGCCTCTTGAATCATCAAGGATCTCTATTTTCTATTATATCAAAATCAAAGGGATTCGAAATCAACAAAAGAAAAAGTAAGTGGACCTGACTCATTTAATTCTGACTATATCCGCTATTCTGATATTCAAATTCGAGAGAGATGAAATTTGAATGAGAACCCCTTTTTGAATTTCATTTCTTTGGACTTCGAAAGAACTTGTCGATATTTACGATTCGATCTTCTTGTTCCTAGATCAAGATGAATTTCTATCTATCGAAGTCTATTTCGATGTGTAGCTATCAGATGGTCACTTCATGTACCAAATATTTCTATATCGCCGCACCCGAACATTTTATTTATGACAGTGTAATGGAGAAAATAGATCCGAGAAAGATACTTTCATTTCCAGTCTTCTTTTTTTTTTTTATTCAATTTAACTAAAAAAACTAGGAATTTTTCTCTCTTAGAAAGAGAGAAAACTCACTAACAAATCTGAAGGAAAAGTAGATATAACAAAGAGGATACGTAAAGAAAATAAAAATAGAAATTAAGAAAATTATGTATATAGAAATATATAGAAATTCGAACAATCTAGAAATATATCCCTTTTAGTTAATTGACTAATTGAAGAAGAGGGTAAGGGGTAGATTAGTTAGTAGTGAAAGAAGGGATCCCTTGTTGTTTGAAAAGTGCTTAGAAAAGATTCACCTATCTGATTTATGAGTCATAAAAAGACAATTCGTGGTTCATATGCTTAGTAACAAAGAATAATCAAATTGAGTTCATAGATTTCCCTCGGTCAATTTATGGGCCAATAAAGGATTTTTATCTTCGAAACCCGTTGGGAGGGGAAGTGCAAGAGAAATCATAGAAAAATGATCGAAACTTCAGACGCCCCGAAAATACTATGAGGTGCTCGGAAATGGTCGAAGTAGTTGAATAGGAGGATCACTATGACTATAGCCATAGGTAAATTTACCAAAGATGAAAATGATTTATTTGATATTATGGATGACTGGTTACGGAGGGACCGTTTCGTTTTTGTAGGCTGGTCCGGCCTATTACTCTTTCCTTGTGCCTATTTCGCTTTAGGGGGCTGGTTCACGGGTACAACCTTTGTAACCTCATGGTATACCCATGGATTGGCCAGTTCTTATTTGGAAGGCTGCAATTTCTTAACAGCTGCAGTTTCTACTCCTGCTAATAGTTTAGCACATTCTTTATTGTTACTGTGGGGTCCGGAAGCACAAGGAGATTTTACTCGTTGGTGTCAATTAGGCGGTCTATGGACTTTTGTTGCGCTGCATGGTGCTTTCGCATTAATAGGTTTCATGTTACGTCAATTTGAGCTTGCTCGATCTGTTCAATTGCGGCCTTATAACGCAATTGCATTTTCTGGTCCAATTGCTGTTTTTGTTTCTGTATTCCTGATTTATCCACTAGGGCAGTCTGGTTGGTTCTTTGCACCTAGTTTTGGTGTAGCAGCTATATTTCGATTCATCCTTTTTTTTCAAGGATTTCATAATTGGACGCTGAACCCGTTTCATATGATGGGAGTTGCCGGTGTATTGGGGGCTGCTTTACTATGTGCTATTCATGGTGCTACCGTCGAAAATACTTTATTTGAAGATGGTGATGGGGCAAATACATTCCGTGCTTTTAACCCAACTCAAGCCGAAGAAACTTATTCTATGGTCACCGCTAACCGCTTTTGGTCCCAAATCTTTGGGGTTGCTTTTTCCAATAAACGTTGGTTACATTTCTTTATGTTATTTGTACCAGTAACCGGTTTATGGATGAGCGCTCTTGGGGTAGTCGGTTTGGCTCTAAACCTACGTGCCTATGACTTCGTTTCTCAGGAAATTCGTGCCGCGGAAGATCCGGAATTTGAGACTTTCTACACCAAAAATATTCTATTAAACGAAGGTATTCGTGCTTGGATGGCGGCTCAAGATCAGCCTCATGAAAATCTTGTATTCCCTGAGGAGGTTCTACCACGTGGAAACGCTCTTTAATGGAACTTTAGCTGTAGCCGGTCGTGACCAAGAAACCACCGGTTTTGCTTGGTGGGCCGGAAATGCTCGACTTATTAATTTATCCGGTAAACTACTAGGAGCTCATGTAGCCCATGCCGGATTAATCGTATTCTGGGCCGGAGCAATGAACCTATTTGAAGTGGCTCATTTCGTACCGGAGAAACCCATGTATGAACAAGGATTGATTTTACTTCCCCATTTAGCGACTTTAGGTTGGGGAGTAGGCCCTGGGGGGGAAGTTATAGATACCTTTCCATACTTTGTATCTGGAGTACTTCATTTAATTTCTTCTGCAGTATTGGGTTTTGGCGGTATTTATCATGCACTTCTGGGACCCGAGACACTGGAAGAATCTTTTCCATTCTTTGGTTATGTATGGAAAGATAGAAATAAAATGACCACAATTTTAGGTATTCACTTAATCTTGTTGGGTCTAGGTGCCTTTCTTCTAGTCTTCAAGGCTCTTTATTTTGGGGGTGTATATGACACTTGGGCTCCGGGAGGAGGAGATGTAAGAAAAATTACCAACTTGACTCTTAGCCCAAGTGTCATATTTGGGTACTTACTAAAATCCCCTTTTGGGGGAGAAGGGTGGATTGTTAGTGTGGACGATTTAGAAGATATAATCGGAGGACATGTATGGTTAGGTTCCATTTGTATATTTGGTGGAATTTGGCATATCTTAACCAAACCCTTTGCGTGGGCTCGGCGCGCCCTTGTATGGTCTGGGGAGGCTTACTTATCTTATAGTTTAGGGGCTTTAGCCATCTTTGGTTTCACCGCTTGTTGTTTTGTTTGGTTCAATAATACCGCTTATCCGAGCGAGTTTTACGGACCTACTGGACCAGAAGCCTCTCAGGCTCAAGCATTTACTTTTCTAGTTAGAGACCAACGCCTTGGGGCTAATGTAGGGTCCGCTCAAGGACCTACTGGTTTAGGTAAATATCTAATGCGTTCCCCCACCGGGGAAGTCATTTTTGGGGGCGAAACTATGCGTTTTTGGGATCTGCGTGCTCCTTGGTTAGAACCTTTAAGAGGTCCAAATGGACTGGACTTGAGTAGGTTGAAAAAAGATATACAACCTTGGCAAGAACGGCGTTCCGCAGAATATATGACTCATGCTCCTTTAGGCTCTTTAAATTCCGTGGGTGGCGTAGCTACCGAGATTAATGCAGTCAATTATGTCTCTCCTAGAAGTTGGTTAGCTACCTCTCATTTTGTTCTAGGATTCTTCTTCTTCGTAGGTCATTTGTGGCACGCGGGAAGGGCTCGTGCAGCTGCAGCGGGGTTTGAAAAAGGAATTGATCGTGATTTTGAACCTGTTCTTTCTATGACCCCTCTTAATTGAGATGAGACAGGAGATCCAATGCTTGAATTGAAGTACAAATCACTTTGATTTCAGCATACATTTCCATATTGGAATCGGGTTATACTCAAAAAAGTAGTCCTTTTTCGTTCTTTTTCAACTCATTTCTCTATAATACTATAATAGATTTTTTCTTTTTTCTGGCTTGGCTAAGTGGGATAGCCGAGCCATTCCCCTTTCTTTATGATACCAACCGGAGCAAAAGCACTAGAAACAAATTCATTTAATCGATACAAAAGGAGAGAGAGGGATTCGAACCCTCGACAGTTCTTTGTTCAAAACTATACCGGTTTTCAAGACCGGGGCTATCAACCACTCAGCCATCTCTCCGAAAGACAATTTTTATTTTATTCCTCCGAATCGAACATGGCCATAGGGGGTGGATATCCCTACTATTCGTCGAAGGGTCTCAGGTTCAATCTACGGATCGATCCATCTATCCATTCAGCATACTGATTTGTGAAATCAAAAATGAAATTCCTTTTCCCCGATTCCATGTACAGATAGGGTGGTCAAGGGGTTGGTAATAACAATTGATTCGTGGTAAATTCAAATCCCTTGAGGATGTATTTTCTTACAATTTCTTGTCGGATAGAGGGATCAAATGGTATAGTTTATTTGTTGGTATCTTGGAGGATAAAAAGTATGACTCTTGTTTTCCAACTGGCTGTTTTTGCATTAATTGCTACTTCATTAATCTTATTAATTAGTGTACCTGTCGTATTTGCTTCTCCGGATGGTTGGTCAAGTAATAAAAATATTGTATTTTCTGGCACATCATTGTGGATTGGATTAGTCTTTCTGGTGGGCATCCTTAATTCTCTCATCTCTTGAATCTATTCGTCCTATATCCAAAAACAAGACGACCCCCCTCAAAATTTCTTTTTTCGTTTTCTTTTTGAGACTTAATAATAAATTGTATTGTAATGTGTCTCATAACTAAGACAATTTTTTTTTTTTTTGGGGGGGGTCATCCTAGATAAAAAAAATACAATTCATTAAATTAATAAAATGATTGGAATCACTCGGAAGAGAGTCTGCTAGCCCGACCCTAGACAAATCGTATCCGAATATAGATTATCATATATCTGTGGATATATTGTATATCGCGAACAAAAAACGCGGATATAGTCGAATGGTAAAATTTCTCTTTGCCAAGGAGAAGATGCGGGTTCGATTCCCGCTATCCGCCCAAGATCAGGTCCTTTTTTTACTACGCTAAGAATTGGGTATAGTTGATTGTGATAGTATAGTGAGTCTATCCCCTCTTTTTTCCTACCGCCCCCTAACTAGTTAACAGAGCCAAACCCACCGTTTTGAAAAAAAGATGTTGCGGAGACAGGATTTGAACCTGTGACCTCAAGGTTATGAGCCTTGCGAGCTACCAAACTGCTCTACCCCGCGCTGAAGAGAAGAAATAAACAAACGGGAATTGAATGTGCCTCCACCATATCTGTACAAATAGAATAGTACATTTATACAGAATGGTAAAGAGGCACTTTATGACCATTGACCGTTGACCATAGAAATGAAAGCTTAATCTTTACCAACTTGATCTTGTTGCTCCTGGCAACAAACATGCATGAACCATTTCACGAAGTATGTGTCCGGATAGTCCAAAGTCTCGATAGTTAGCTCTTGGTCTTCCGGTCGAAAAACAACGTCGATGAAGGCGTGTAGGTGCACTATTCCGCGGTAAGGATTGTAGCTTTCCATAAATTTCCCATTTATCGCTCAATGATGGAACTTTACTTAGTTCTTTTTTTGAGGATCGACGAATCAAATGATATTTCTGTTCCAATTTTTGTCTCTTCTTCTCTCTCTGAATCAAACTTTTCCTTGCCATAATGGTTCTGGTCCTATTAGTATCCATGATACAAGTCGAATCCTAGATGTAAAAATATAAGAAGACGGATCTCATCTCCATCGAAAGAAATGAGATCGCCGCGGATATAAATATAATTCGAATATATTTAAAATTTAGCCAAATTTTCCCGACGTAGAAGCAATCAAGAAAGCTGCATAAGTGAATATATAACCTACAGAAAAATGGGCTAATCCAACCAATCTTGCTTGCACAATGGAAAGGGCCACAGGTTTATCTCTCCATCGAATCAAATTGGCCAAAGGTGTGCGTTCATGAGCCCATGCTAAAGTTTCAATCAATTCTTGCCAATATCCACGCCAGGAGATTAAGAACATAAATCCAGTAGCCCAAACAAGATGCCCAAATAAAAACATCCACGCCCAGACCGATAAACTATTCATACCAAAAGGGTTATATCCATTGATAAGTTGTGAAGAGTTTAACCATAAATAATCTCTTAACCAGCCCATCAAATAAGTGGAAGATTCATTAAACTGCGAAACGTTACCCTGCCATAATGTGATATGTTTCCAATGCCAATAAAAAGTAACCCATCCAATAGTATTTAACATCCAAAAAACTGCCAAATAAAATGCGTCCCATGCGGAAATATCACAAGTACCCCCGCGTCCCGGGCCATCGCATGGAAAACTATAACCGAAATCCTTTTTATCTGGCATTAACTTTGAACCGCGTGCATCTAAAGCACCTTTTACTAAGATCAATGTAGTCGTATGTAAACCCAAAGCAATAGCATGATGGACCAAAAAGTCTCCAGGACCTATTGTTAAGAATAATGAATTTGTATTTTCATTAACAGCATTTAACCAACCGGGCAACCAGAGGTTTCGACCCGCATTGAATGCCGGACCGCTTGTTGAAGATAAAAGTACATCGAAACCATATGAAGTTTTACCATGAGCCGATTGTATCCATTGAGCAAATATGGGTTCAATCAAAATTTGCTTTTCCGGAGTACCAAAAGCAAGCATAACATCATTATGAACATAAAGTCCCAAGGTATGGAATCCCAGAAAGAGACTGGCCCAACTTAAATGAGATATGATAGCTTCCTTATGGTCTAACATTCTTGCCAATACATTATCTTCATTTTGTTCTGGATTGTAATCTCTAATGAAAAATATAGCTCCATGAGCAAAAGCTCCTGTCATGATGAATCCTGCAATATATTGGTGATGGGTATATAATGCAGCTTGAGTAGTAAAGTCTTGTGCTATGAATGCATAAGCAGGTAAAGAGTACATATGTTGAGCTACCAAGGAGGTAATAACTCCTAAAGAAGCTAAAGCAAGCCCTAATTGAAAATGAAGCGAATTATTAATTGTATCATAAAGACCCTTATGCCCACGTCCCAACCGTCCTCCCGGAGGAATATGTGCATCTAAAAGATCCTTGATACTGTGCCCAATCCCAAAATTCGTCCTATACATATGACCAGCAACAAGAAAAAGAAATGCAATAGCTAAATGATGATGAGCAATATCAGTCAACCATAAACTTTGTGTTTGTGGATGGAATCCCCCAAGAAGAGTTAGAATGGCAGTTCCGGCTCCTTGGGAGGTCCCAAATAAATGACTACTTGAATCAGGGTTTTGAGCATAAAGATTCCACTGACCTGTAAAAAGTGGTCCTAACCCTTGGGGATGCGGTAATACATCTAAGAAATTATTCCATCGAACATACTCCCCCCTGGATCCAGGAATAGCGACATGTACTAAATGTCCTGTCCAAGCCAAGGAACTTACGCCGAAGAGTCCTGACAAATGATGATTCAGACGAGATTCGGCATTTTTGAACCACGAAACACTCGGTTTCCATTTCGGTTGTAAGTGAAGCCAACCGGCTATTAAGGATATAGCAGAAAGGAATAATAGAAAAAGAGCTCCAGTATAAAGATCTTCATTAGTGCGTAAACCGATTGTATACCACCACTGATAAACACCAGAATAAGCGATATTCACTGGGCCAAGAGCACCCCCTCGAGTAAAAGCTTCCACGGCCGGTTGACCAAAATGAGGATCCCAAATTGCATGAGCAATAGGTCTTACATGTAAAGGGTCCTGTACCCACGATTCAAAATTTCCTTGCCAAGCTACATGAAACAGATTTCCGGAAGTCCACAGAAAAATTATTGCTAATTGACCGAAATGAGAAGCAAAAATATTCTGATAAAGACGTTCTTCAGTAATATCATCATGACTTTCGAAGTCATGCGCGGTAGCAATACCAAACCAAATACGACGAGTAGTGGGGTCCTGAGCTAACCCTTGGCTAAACCTTGGAAATCGTAATGCCATAATGCCTTTCAAATCCTCCTAGCCATTATCCTACTGCAATAATTCTTGCTAAGAAGAACGCCCATGTTGTGGCAATTCCACCCAGAAGGTAATGAGTTACTCCTACAGCACGTCCTTGTACAATGCTCAAGGCTCTCGGCTGAGTAGCAGGAGCAACTTTTAATTTATTATGAGCCCAAACGATGGATTCAATAAGTTCTTGCCAATACCCACGTCCACTGAATAGGAACATTAAACTAAAAGCCCATACAAAATGAGCACCCAGGAAGAAAAGGCCATATGCAGATAATGAAGAACCATAAGACTGAATTACCTGGGATGCCTGTGCCCATAAGAAATCCCGGAGCCATCCATTAATAGTAATAGAACTCTGTGCAAAGTTTCCTCCCGTGATATGAGTTACTACCCCTTGATCGCTTATACTACCCCAAACATCTGACTGCATTTTCCAACTAAAATGGAATATTACTACCGAAATCGAATTGTACATCCAGAATAGTCCTAAGAAGACATGATCCCAAGCGGATACTTGACATGTACCCCCTCTTCCAGGTCCATCACAAGGAAAACGAAAACCAAGATTTGCTTTATCCGGTATCAAACGGGAGCTACGAGCAAATAGAACACCTTTCAAGAGTATCAATACCGTGACATGAATCGTAAATGCATGGATATGATGTACCAAAAAATCCGCCGTTCCTAACGGGATAGGCAACAAAGCCACTTTGCCGCCCACTGCTACTAAATCACCACCCCCCCAAGTTAAACTAGTACTTGCCGTTGCACTAGGAGCCGTTGCACCGGGTGCTAAGGCATGGGTGTTTTGTATCCATTGAGCAAAAACAGGTTGTAATTGTATAGCGGTATCTGAAAACATATCCTGAGGACGCCCTAAGGCACTCATGGTATCATTATGAATGTATAAACCAAAACTGTGAAAGCCCAGAAATATACATGCCCAATTGAGATGTGATATGATTGCATCACGATGTCTAAGGACACGATCCAATAGATCATTGTATCGAGTAGTTGGATCATAGTCTCTTACCATAAAAATCGCTGCATGTGCAGCAGCACCAACTACGAGAAATCCACCAATCCACATGTGATGTGTAAACAATGACAGTTGTGTACCATAGTCAGTAGCTAAATATGGATAAGGGGGCATGGAATACATATGATGAGCTACAACAATGGTTAAAGAGCCTAACATCGCTAGGTTAAGAGATAATTGAGCATGCCATGACGTTGTTAGGATCTCATATAGACCTTTATGGCCCTGTCCTGTAAATGGACCCTTATGAGCTTCTAAAATGTCTTTTAGGCCATGACCAATGCCCCAGTTAGTCCTATACATGTGACCCGCTATCAGGAATAGAATTGCAATAGCTAAATGATGGTGTGCAATATCCGTCAACCATAGACCCCCAGTTACTGGATCTAATCCTCCACGAAAAGTAAGAAATTCCGCGTATTTTGACCAATTCAAGGTGAAAAAGGGGGTTGCTCCTTCGGCAAAACTTGGATAAAGTTGAGCCAAAAGATCGCGATTCAAGATAAATTCATGAGGAAGCGGTATCTCTTTAGGATCCACTCCAGCGTTTAGAAATTGGTTAATCGGTAAAGATACATGGACTTGATGACCCGCCCACCCGAGAGACCCAAGTCCTAGTAGCCCTGCTAAATGGTGATTCAACATAGATTCTACATCTTGAAACCAAGCCAATTTTGGGGCCGCTTTATGATAATGAAACCAACCAGCAAAAAGCATTAACGCTGCAAAGATCAATGCACCAATTGCGGTACAATAGAGTTGTAATTCACTAGTTATTCCAGATGCTCGCCACATCTGAAAGAAACCGGAGGTTATTTGTATTCCTCGGAAACCCCCGCCCACATCACCATTCAATATTTCTTGGCCCACTATTGGCCAAACCACCTGGGCACTTGGCCCAATGTGAGTTGGATCACTTAACCACGCTTCATAATTGGAAAAACGAGCACCGTGGAAATACATACCGCTCAACCAAAGAAAGATGATGGAGAGTTGCCCAAAATGGGCACTAAATACTTTTCGAGAAATCTCCTCCAAATCACTGGTATGGCTATCAAAATCGTGAGCGTCAGCATGTAAGTTCCAGATCCAAGTGGTAGTATCAGGTCCTTTAGCTATTGTTCTTGAGAAATGACCTGGCTTAGCCCATTCCTCAAAAGAAGTTTTTACGGGATCCTTATCCACCAAAATTTTTACTTCTGGTTCCGGCGAACGAATAATCATTGAGTCCTCCTCTTTCCAGACAATACATACAAATACAAAGAAACCTGCCAACAATCAAATATCAAATACTTAATAAATCTTTTAGAGATATTTCTATAATCTATTAAGTAGTTTCTTTCTCTTCCATTTATCTATTTTCTTTAGTTATTTACTAGAGCAATTATGATCTGGAAGTTGATCCGGGGCAAGTGTTCGGATCTATTATGACATAGTTAGTAGGCGCTCAACGGACCTTTTTAATCTCAAAAACCCTTGGATTGATGCAAAAACGATCTTTTTGTACAACCCGATGATATACTCTATTCCAAACTGGCAGCCATTTCCCATTTCTAAGAAACACCAGAGGAAATAAAAAAATTGAAATAAAGAAGAAAGTCTAAAAATTTAGATTAGGTTTCTTTATATTAGTTTTAATTGATTAATTGAAATTTGAATTTTATCCTTACGAAATAGCAGATAAAATAGAATGATCAGAAGGGATATAATGAAATTGTTTGATTGGCTCTTTCCACATAGCAAAGGAATGATCTATTTTTTTATTTGACTAATTAGGCCAAAAAAGAATTAATTCGAACAAATATCTATATAAAAAAAAAACATCTATAACCCATAGAAATCTATAGAAATTCGAAATTTATATTCTAATTAGAAAATATTCAAAACTAAAGAATAGAAAAAATCGGCGGTCTCTTATTCGAAACGTCTCGTGATCTTCAACCAATTATGTGCTTCAATATAATTACCGGGGGTAAGGGCTATGGCCTGTTTCCAATACTCAGCGGCTTGATCAAACCAAGCCTCTGCAATTTCAGAATCCCCCTCGCGAATGGCCTGCTCTCCCCGGCCGGAATGGGTGGATTAATTCCTTTCCTTAGAACCGTACTTGAGAGTTTCCTACCTCATACGGCTCATCAATTCTTTTGGTGCCCCGTTCCCATATCTAACGAATGGGATCTCTCGTGGATCTATCACATTTTTCGGGTTAACCAAAGAGGTTCATTACATGAGTTTTCAACTGAAATTTGGATTCAATTTGGATTAATAATCCATTTTCTTTCGTTTTATCTTTTTTCCCACCTTCAGAAGAAAATCAGAAGAAAAAATGTCCTCTGTCGTTAGAATTTTCTGAAAAGTAACTATCTCAGTTTCGTATAGAAATTTATATAGAATCTTTGAAAAAGACTTTCCTTCCTAAGAAAGAAAAGACTTACTATCTTTGGGATCTGATCCTACACCGCTGCTGAAGACTTTAGTGGATCTACTCTATTACATAAGTGGATTCCTAACTTTTATCTCACATCATGATATAAGTATATCTATCATCATGACATAAGTACGCAGTTATTATTGTATTAGCCCAAACCTCACTAATTGATCTTTACGATGCTTCCTCTACCAATTTGATCCTGTTTTATCCATAGAAAAAAGTAGCTAGGTATATTTTTTCGACTTCGAAGTATGAAGTTTCTTTTTTTTCTACAGCTGATAAAAATCGTTGTTTTAGACGATGCATATGTAGAAAGCCTTTTTGTTTTTTTTTTACTTCTATAGTGAAGATAGTCGCGCGTAATGACAGATCACGGCCATATTATTAAAAGCTTGTGGTAAGAATGGGTTTCGTTCTAGTGCTCGGAAATAGTATTCCAAAGCTTTCGTATGTTCTCCATTACTTGTATGGATAAGACCTATATTATATAGTATATAACTTCGGTCATAGGGATCAACTTCTAGTCGCATAGCTTCATAATAATTCTGTAAAGCTTCCGCATAATTTCCTTCGGATTGAGCGGACATCCGTTACGATCGCCATTCAATTCTAAAGAGTCTCCGTTTCAGAACCGTACATGAGATTTTCACCTCATACGGCTCCTCTTTATGTGCATAAGGAGAATAATCAAAAAAGATGAAAATATTCTCATTATGGACTGAGCAGGGCTAGTATTTTTACAAGAAATCTCTAGCCAACCTTCCTGCCAGAGGTCTTTTCTTAACATCAAGTGTGTTGGGACTAGATAGAAACGAGAACTCCAACAATTTCTTTGTTTTCAACGCCTCCTAATTTCCGGAAATTAGTCACCTCAACAGCCCTCGATGGTTATATTGGTATCCAAAATACAAACGAGATGGATGCTTGTTGTCCCAACCATTCTTTTAGCCCCGAGCCCACAAAGGAAAGGGATAATTTCGAACAAGGTTTCGTGTTGTTGATTCCTAGATGTAGTGCTTTTTACCTTATGCTGTCCATCGGTACTAGTGGAGTAGGGTTGTCCTATAATACAGAACCTCTAGGTGTAACCTTTCGCTCAATACTAGAATCGCAAATTGAAACATAGCATCTGAGGTTGCATTAATCGAGGATACATGACAGAAGGAATTGTTTTATTTCCAAACTTCACCTTCAACAAGCGTAGATTTATTTCAAGAATTTTCCCGAATCACGTGTCTTTCTCGGAAATGAAATAAAAAAAAAGTCAAATCACACCATCTCTGTAATAGGTAAACGCCTCTTTTTCGACTGAGGTTGTCGGAATTATTTGCAACAAGATATTGGCTACAATTGAAAAGGTCTTATCAATAAAATTTCCATTTATTCGCGATCTAGGCATAGCTAGCAATCCATTCTATAATTCTTCTCATTTGCTCTCGTAGGAAAATGATCCCACAAAGAAAAGAATTGTACAGTACGAAATAACATAAAAAAAGATTGATTTGTCAAATCAAAAAGATTATGGGCCCTCTATTCCAATTGTTTCTTTTTAACAGTTACCAGGAATCGATAAGAAATATTTGAATTCGATTCGATTTCATCCTAATGTAATAGGAAGGGAACTATTCCAATTTCAGTGAAGTTGCAGATTCGAGTAACTTGAGAGATTTTGATTGAATTATGATTTAGTTATGATATAAAAATAATATAAAGAAGAAAAAGATAGAATTATTATTCTATGATGAAAATAGAATAACCACCTCTTAATTCATCGCTTTAATCGATTCGAAATAGTAGAAATATAAGGGAGTCGGTTTTGCAAACACGAATCCCTTTTTTGTTTTAAAAAGATTTCGTAAGAAAAGAAAGAATTCTTTATCTTGGAGCCTACAAAGAAGGATCTTTCTTTACTTTGATTCCAAATTTTCTATTCTTATTTGTAATATTTAAAATGAACCGATCGTACCTATCCAATAATCGAGAATGGAATATGAAGAACTCACTATTCGTTCGATTTTTGGTTCATAATCATTATGTTAGGAGAGGTGGCCGAGTGGTTCAAGGCGTAGCATTGGAACTGCTATGTAGGCTTTTGTTTACCGAGGGTTCGAATCCCTCTCTTTCCGTATCTTCACTTAATAATTAATAGGCCCATCTTATTAACAATACCGGATCAAATAATAATGGAGAACCTTATATTCCACTAGTTAAATTGTTCATTGATATAGATTCTCTATTCAAAATTGGCGTGACACATAAACTACAACTAGGAAGAATACTGGAAAGAATATGAAAATAGTCCTAAACATAAACGAGCTAAAACCAGTATCAAACGCGTAGTTTTCTTAGGTCAATTTGATGAAAAGGAAAAATTACCCGAACCCTTGCTATTTTATTTGAGTTTCGTTTTAAGTCTGACGAGAATAATACTCTACAACCAGCAATTCATTTATTTTCAAACCAACCCATTTACTATCTATTATTTGATTGACTACTCCTTTATATTGGAAGGGGTGAAGGTTCAAATGGTTTGGCACTTCCTCATGAGGGGAAGAGGGCAAAGAATTTTGAATTAACGTTCTGGATTTTTGTTCATCTTTCGACGTAATAATATCTTGGGGTTTGCAGCGATAACTTGGTATATCTACTATACGCCCATTCACTAAAATATGTCTATGATTAACTAATTGTCGGGCTGCAGGAATAGTCAAAGCCATACCCAAGCGAAAAAGGATGTTATCCAAACGCATTTCAAGTAATTGAAGTAAAACTTGACCCGTTGACCCCTTGGCTTTTCCGGCGATACGAACGTATTTAAGTAATTGCCGTTCTGTAACACCATAATGAAAACGCAATTTTTGTTTTTCTTCTAGGCGAATACGATATTGAGATTTTTTTCCGGAGCGTGGTTGGTTTCTAAGATCGCTTCCGGCCTTAGGCCTTTTATTAGTTAGTCCCGGTAAAGCCCCCAGGCGGCGTATTTTTTTGAAACGAGGTCCTCGGTAACGCGACATAAAGACTCCTTATTCTTAGTTAGAATAGAAATTTATTTCATTCTTGTTTTTTTTTTTGAAAATTTGATTTTACAGAATAAACCTAAAATACAACCGAACTAAATGAAGCGAAGTTTGCCGAAGTAATTTATTTTTATTATAAAGTTAAAGTACAATAAAAAAGAATGAGATAAATTGGATAAATATTCAAACTTCTATTTTCTACTATTTCTATTTTCTACTATTATTTTATTAAATACTTATTTATTATTATTTAAAAATTATTACTTTATTTACATATATTATTTATAAATAAATTTTATAAATAAATAAATATAATTTATATATTTAAATATTATTCTCTATATATCTATATATATATATATTATATATAATTAGAATAGAGATTCTAGATTAGATATAAATAATAAGAAATCGAATCGAAATAGTAAATTATAAAGTATATGATCTTTTTCAGGACATAGTTAGGAGTTCCTAGAACTTAAATAACTTCAACTTAACAAATTGATGGGTTTTTGAAAGAGGGAACACGTTTTTTCAATATTCTTTAATTTCAAAGATAAATTATCAATTTTTCAAGATTTTCATAAAAAAATGAAAAAGCCGGCTATCGGAATCGAACCGATGACCATCGCATTACAAATGCGATGCTCTAACCTCTGAGCTAAGCGGGCCTATATATATTTATATTAGATATATTAGAAATTTTCTATGCATAAGTATTCAATATACTATATTATATTCTATTGTTTATTGTTTTTAGAATTTCTTTTAGAAACATGGAAAAATAGAAGTTCAAAATTTCCAATAACTAATAAATATAAATATTATTATTATAGAACAAAACGATTTCTATAGTGATATAGAATTTCGATTTCTTTATCACAATTCGAAATTTCGAAATTCAGATACAATTCGAATATTTCGTATAGTCCAATTCGATAGTTAATCTTAACTCTTTTTCGTCTGCAGCTTTCACTCGTAAAGGGGAAAGTTAAGAAAAAAAAAATCGATCTTTCAAGTATTAAAGGGGGAATTGGAAAAATAGCAGGAAGAGAAACATATATATATTATAGGGTATATGTCAACCCATATTGAATTGCCGATACAGAAATGATAAAATCCAATTTGATTGGATCAAATATGGGTAAGGAAAATACTTTTTTCAAGATAGTAATCGCTATCTAAAAAATGCAAGGATTTGGGCAGAAATGAAAGAAAAAAGGAATGATAGAATCGTATGACTCGAATCTCAAAACACAAGGAAGGGGGATATGGCGAAATCGGTAGACGCTACGGACTTAATTGAATTGAGCCTTAGTATGGAAACCTACTAAGTGCTAACTTTCAAATTCAGAGAAACCCTGGAATTAATAAAAAAGGGCAATCCTGAGCCAAATCCTCTTTTCGCAAGATAAAGGTTCAGAAAACGAAAAAGGGATAGGTGCAGAGACTCAATGGAAGCTGTTCTAACTTGGCTGCATTGGTAGAGGAATCGTTCCATCAAAACTTCCGAAAGGAAAAATCTATCTATTGAATATTATATCAACAGATTAGATGGCGCACATCTGTATTTTGTATTTGTATTTTTTTATATGCAAAATGGAAGAATTGATGTGAATTGATTCCACATTGAAGAACGAGTCGAATATTCATTTATTCATTCACCAAACATCAAATCATTCACTCCATAGTCTAGCGGACGAGAATAAAGATAGAGTCCCATTCCACATGTCAATACCGGCAACAATGAAATTTTTAGTAAGAGGAAAATCCGTCGACTTTTAAAATCGTGAGGGTTCAAGTCCCTCTATCCCCAAAAACGCCTATTTGACTCCCAATTATGCTATCCCCCCTTTTCTTTTAGCGGGCCCTAATCCCTTTACTTATTCTTTGCCAAACGCATTTTGGCATAATAAACGATTCTCTCTTATTACATATGATATAGAATACATATCCAAATTAAAGAATCCCCATCAAAAGTTACTAGCATTACCCCTACTGAGACTTGGAAAGTCGTTTTTTTCAAAAAACTTCTAGGACTTGGAGAACCCCCCCTGTCTCTTTAATTGACATAGACCCCAGTCATCCCATAAAATGGGGGTGGGGTGCTACATTGGGAATGGTCGGGATAGCTCAGCTGGTAGAGCAGAGGACTGAAAATCCTCGTGTCACCAGTTCAAATCTGGTTCCTGGCATATGGTTAACTTGTATGAGGCCTTATATCTAGTGGGGCTAGGTATACCCTATCTATTTTCTAGATGGGTAGAATTTCTTAAATTCAAACAAAAATAATGTTACTACTTCATATTCATACATATTTGTATAGTTAAACAGTTCAATTGGTTCGTTGAAAGAACAAGAAGTCGAAGTTGAAATAGACAAAAGCTTTGGTTCAGATACAATACAAAGAAATCAAAGGGTATCGAAGTCGATTTCTTTGTATTTTTGTTCCTATTCGATTCTTTAATTCGTCTCGACATGACTTTCTAGAACCGGTCGAACCAATAGGCTGAATCAAACGAGTGTGCATCATGAATCTTGTACTTGTACTGCGCCTATTGGTTCGGCTCGTACAAAATAAGCAGCTTCAAAATAAATGGAATAATGCCAAGGAATTCATAATTCTGCCTTTTTTCTTAGCCTACACATAATTCCCTAATCAAAAAAAGACTTGAATTATTCTGGTTAATCTAGAGCAAAAAGTCGAACCTGGAATTTTTGAGATTGTATAATGAGATTGTATAAGTGGAAATCACTTTCTTATCATTCAATGAGCATCTTGTATTTCAAAAAAATTCGGGGCAATATAATCCTTACGTAAAGGCCACCCTAGCCAACTTTCAGGCATTAAGATACGTTTCAAGCGCGGATGATTATCATAAGAGATTCCCAACATATCATAAGATTCTCGCTCTTGAAAATCCACACTTTTCCAAACCCAGAAAGCGGACGGAATTCTAGGATTTCTCCTTGGGGCAAATACTTTTATACAGACCTCTTCTGGTTGATCTACACCATACTCTATTCTGGTAAGATGATATACACTAGCTAACAATCCACCAGGTGATACATCATAAGCACATTGGGCGCGTAAATAATTGTAACCATATACATATAAAATGACAGCAATGGAATGCCAATCCTCGGACTTTATTTGTAAGGTCTCTATTCCTTGGTAATCAAAGCCCAAAGATCTATGAATTATTCCGTGCTTGACTAGCCAAGCAGACAAACGACCCTGCATCTTTTTTATCTCCCGATTTTTATTTAGAATATTCCACATTCTCGATCAAATTGATGAAGATTAACCCACTACTTGTTATTCTGTACAAAAAAGTCCTGCCTAATTCACTAATTCGTGAGAAGATACTGAACTTTTATATTTGAAAAAGGTTTCAGTAGGGATCTCTGAAGTAGATGGCGGTTGATAGAGGAATCTTTGATCGTAATTTCCCGTAGTCATACTGCGTCCAACACGAAACTTGTGATTAGTCGTAAAATACCGATTTACTTGTTGAGATCTAATTCTATCTTCATAGATTTCTCGAGCTATTTTCTTACGAAGTTTTGTTATAGCATCTATAACTGCTTCTGGTTTAGGGGGACAACCTGGCAAATAGATATCCACAGGAATTAGCTTATCAACTCCCCGAACAGTACTATAAGAATCAGTACTGAACATCCCTCCTGTAATTGTACAGGCCCCCATAGCAATAACATATTTGGGTTCGGGCATTTGCTCATATAATCTCACTAAGGAGGGGGCCATTTTCATTGTTACTGTTCCGGCTGTTAAAATTAGATCCGCTTGTCGAGGACTCGATCTTGGTACTAGTCCATAACGATCAAAGTCAAACCGTGATCCTATTAGTGAAGCAAATTCAATAAAACAACAACTGGTACCATAGAGAAGCGGCCATAAACTAGAGAGTCTTGACCAATTTGAAAGGTCATTTAATGTAGTTGAAATAACTGAATTTTCGGCTGTTCGATCAATTAAAGGAAACTCAACGGAATTCATAACCTTTTCAATCTTTTTTCACTTTTCTTTTTATTGTCTGAATATGACAATTCAGGAGCTAAGACCATTCCAATGCTCCCTTTCGCCATGCATAAACTAAACCAACAATTAAGATAAGTACGAAAATGAAAGCTTCTATAAATACAGATAGACCCAATATATCGAAACTCATTGCCCAGGGATAAAGAAAAACCGTTTCAACATCAAAAACAACAAAAACTAGAGCAAACATATAATAACGAATTCGAAATTGTAACCAAGCGTTGCCCATTGGTTCTATACCCGATTCATAACTAGAGAGTTTCTCCGGTCCTTTCCTAATCGGGGCTAAAATCCCAGAAATGAAAAATGCCAAAATAGGAATAAGACTTGATATTATCAGAAATGCCCAAAAGATATCATATTCGTAAAGCAAAAACATAGACGCACTCCTATGAACATAGAAAATAGACCAATTGAGTGATTCGAATTGAAGTAGAAAATCATCCAGAACTGGAACTGTTTAGTCAAAACACGAATTCATTTTGACAAAACCATCTAGTTCCCCTTTCTTATTGTGGGCATATCTGGTTACCGACTGACTTGACTGGGATCCTGTTCCTGGTTTACTTAATTTTTTTTATTTCCACTTTCTTTAGTTAGTATAACTCTACATGTTACGCTTAGACAAATTCTCTTGTTTTCACCTAGGATTTTGGCTAAAGAAAGTGACTTCCAACTAAAAATAAGATTGAATTTGGAGGTCTTTTTGTTTTTTTTTTTCTTAATGATTTAGAATGAAATAAGTAGTCAAGTGTAGGAGAATGGATAGGTATTTTTATCTCAAGATTTCGAATATCTTAATCTTACTTTTTTGTTGTAATTCACTAGGTTTAAGTAAGGTATACGAAGAAAAAGCTTATTTTATATTTTACATAGTTTTGACATTGAAACGTACCAAAGGGATTCGTTTTTCAAAAAACTTTAGCTTGTCTCCTAAATCTATAAATCTATGTGAATAACTCTTTGGGGTTTTTCGCCGGACTCATATCTTTGACTTCTTAAATTCATTAAGGTTAGGCATACCGACTAAAAGGAGTATCACTAACTTACCCCCTTGATTGGGTAATTCATATGGAGTTTCTCTCCGAAGATTAAGATTCGATGATTTGTTTGTTAATGTTTGTTAATGATTGGATAGGGATCCATTACAGCCCTTGAAATACGTTTTTACTTCCATTTTGTATTCTGTTTAAAATGATTCCTGTGAGTGAGTTTTTAGGAAGAATTTTCTTTCGATGAACTAGCCGGTCAGTTCCAAATAAAGAATGAAGAAATCCAAACTATACAATTTTTTATTTCAAATCTTCATATTTTATAGGGTTATAGGGCTCTAGGGCTATACGGACTCGAACCGTAGACCTTCTCGGTAAAACAGATCAAACTAACTGATTATTATCAAAATGATCTGAACTGTTTTAAAAACCCAACATGCATTTTATTTTGCATTGGGCTCTTTCATTAACTGATAGAAATATCAGCCAATCCACCATATTCTTTCTTAATAGAAAAATAAGATAAGGAGATGGCTCCATGTGCTCTGATTCATTATTTGGGATTCTGTTCCAGGAGCACTACCAAAGTGTTTCAAGGGTGGAGTTATCTTGACGTAGGTCTGCCTATGGCCTAGATCGTTTTAAGTTAAATGAAATCTCTATCGTTCGTTTTAAAATGAAAATAAAATATGAAACCTCATACACCTTAAAGTTCATAATACGAAAAGAGATTTTTTGAGGACCTTATACTCATTATGCCTAGCATTGAATGCACTGGTATTCACCTTATCAATACCTCAAATCAATGATGGAGTCTGTTTGGCATCTAAAAAAGAGCACCAAAATCGGACCGACCCATTTGTCAGGCTATTGTTCCCTCAAAGTTATGGAGTAAGACATCGATTTCACAATAAAATCAATTTATTTCAGTGTATGGTGGACTTCCCCGAAAAAAAACATTGGCGCGTGTGTAAACGAGGTGCTCTACCAACTGAGCTATAGCCCTTAGTGCTTGTGATGCGTATTTTATCATGTATATAATTTCTTGTCAAGATGAATATTCTATGATCCAACATCCATAATTTTATTGCGGAGTGTTTTAGATTATTATTGCTTATAAGCAATATGATATTTATAATCCATATAATCCATCGATGGGATGGGTTCCATTTGGTTGCCTTTGGCATGATAAATTACCTACTTAACTCAGTGGTTAGAGTATTGCTTTCATACGGCGGGAGTCATTGGTTCAAATCCAATAGTAGGTAGAACTTATTAGATACCATTGACTGCGGCATCTAATAAGTTTTTTGCCCCACCCTCTTTTTATTTCTTATTGATTTCTTATTTCATTTTTTAAACGCAATGAGTTGTATCAAAATTGGATTCCAATCAAGCAAGATCCAATCGAAATAAGGTTTCGAAAGAGAACTTCTTTTGATTATTCGAACGTACCAACTGCTTATGAAATCACATTGATAGCCTCTACTCTTGTCCTAGCCCGTCGGAGAGCTAGATTTGCCTCAATTATTTGTCTCTTTCCTTCAGCTTTTCTCAAATTAGTTTCTGCTATTTCAAGAGCTTGCTGAGCTTCTTGGGGATCAATATCATTACCTTTTTCCGCATCATTTACTAAAACAGTGATTTCGTTTTGGCCTATTCTAGCAAAACCACCCATCAGAGCCATTGTTAACCATTCGCCGTTAAGGCGTATTCTCAAAATCCCTATATCCACAGCTGTAGCAATAGGAGCATGATTTGGTAATATGCCAATTTGACCGCTATTCGTAGATAAAATGATTTCTTTTACTTCTGAATCCCAAACAATTCGATTAGGGGTTAGTACACAAAGATTTAAGGTCATTTCTTCAAATTGCTCTCCATTTCTAAGTTCATAGCCTTCGCGGTAGCTTCATCAATATTACCTACCAAATAAAAGGCTTGCTCAGGAAGACCATCTAATTCTCCGGAAAGGATCAATTGAAACCCTCTAATGGTTTCTGCTAGACCAACATATTTCCCAGGAGAACCAGTAAAAACTTCGGCTACAAAAAAGGGTTGTGATAAGAAACGCTCAATTTTTCGTGCTCTTGCTACGGTTAAACGATCTTCTTCGGATAATTCGTCCAACCCCAGGATAGCTATAATGTCCTGAAGCTCTTTATAGCGTTGCAAGGTTTGCTTAACTCTTTGCGCCGTTTCATAATGTTCCTCACCAACGATCCGAGGTTGAAGCATGGTTGAAGTGGAATCTAAAGGATCTACTGCTGGATAAATACCCTTGGCAGCTAATCCTCTTGAGAGTACGGTAGTAGCATCTAAATGTGCAAATGTCGTAGCAGGAGCAGGATCGGTCAAATCGTCTGCAGGTACATAAACTGCTTGAATAGAGGTGATTGACCCTTCTTTGGTAGAAGTAATTCTTTCTTGTAAAGAGCCCATTTCGGTACTTAGGGTGGGTTGATAACCGACCGCGGAAGGCATTCTACCCAATAAGGCCGATACCTCGGATCCTGCTTGGACGAAACGGAAGATATTGTCAATAAATAAAAGTACATCTTGTTCATTAACATCTCGAAAATATTCCGCCATCGTTAGGGCAGTCAAACCAACCCTCATACGAGCTCCCGGCGGTTCATTCATCTGACCGTAAACCAGGGCCACTTTTGATTCGGCAATATTTTCTTCATTAATAACTCCAGATTCTTTCATTTCCATGTAAAGATCATTTCCTTCACGAGTACGCTCCCCCACTCCGCCAAATACAGATACACCCCCGTGTGCTTTGGCAATATTGTTAATCAATTCCATAATGAGTACTGTTTTCCCAACCCCAGCTCCACCAAATAGGCCGATTTTTCCCCCACGACGATAAGGGGCTAAAAGATCTACTACCTTAATTCCTGTTTCAAAAATGGATAATTTTGTATCCAATTGGATAAAGGCAGGTGCAGATCGATGAATCGGAAATGTTGTACTAGTATCTACAGGACCCAAATTATCAACGGGCTCTCCAAGCACGTTGAAAATGCGTCCCAGGGTTGCTCCACCGACCGGAACACTTAGAGGAGCTCTTGTATCAATCACTTCCATTCCTCTCGTCAGACCATCTGTAGCACTCATAGCTACAGCTCGAACTCGATTATTTCCTAATAATTGCTGTACCTCACAAGTCACATTAATTACTTGACCAACAGTATCTCGACCTTGAACTACCAGAGCGTTATAAATATTAGGCATCTTTCCTGGTGGAAAGGCTACATCTAGTACCGGACCGATGATTTGGACAATACGTCCCAGGTTTTTTTTTTCAATCGTGGCAACCCCAGGCCCTGAAGTAGTAGGATTAATTCTCATAATAATAAAAAATGTCGAAATTTGTGAAAATTATCAAATTCAAAATAAACGTCCGCTAACACGCTAATCAGTTAATTAATTTAATAAGAAATGGGAGTTAGCACTCGATTTCGTTAGTGCCAAATCCACTTCAATTGTTTACTTATTCAACGAGTGAAGTTGCAAGCCCAACCAAGCTTTTTTTTTAATTTCAAGTGGATGAGATCTTGAGAAAGTTTTTTATTTGTCTATCATTATAGACAATTCTATTTAGGATTTATATTCAAAAAACTATTCTATGGAATTTGAATTCGAACTCTCTTTACATTACAATTTATTATTTCTATCTTATTGTCTCTTCTTATTTTTGATTTCAGCACATTAAATTTACGCTTATAGCCTATATCTTTATCTTTTCTTTTTTTTATCCTTTAGGGGGATCGATTTCTCCTATTTTCATATCTAGGATTTACATATACAACATATACCGCTGTCAAGAGGTAATTTCTTATTCGTTGGGTTAGTTAGTTCGATTCCAAAAAAGGGCAAAACGAAAAACGGGGTTGCGCTATACATATGAAAGAGTATACAATAATGATGTGTTTGGTTAATCAAATACCATGGTCTAATAATCAATCTGATTAGTTGATAATATTAGTATTTGTTGGGAAGTTTTTGAAAAATTTATGCGAATAGTTTCATTAAGGCTCAATTCATTTGTGTCGAGTAGACCTTGTTGTTGTCAGAATTCTTAATTCATGAGTTGTAGGGAGGGATTTATGTCACCACAAACAGAGACTCAAGCAAGTGTTGGATTCAAAGCGGGTGTTAAAGAGTACAAATTGACTTATTATACTCCTGAATACGAAACCAAAGATACTGATATCTTGGCAGCATTCCGAGTAACTCCTCAACCGGGAGTTCCACCTGAAGAAGCAGGAGCCGCGGTAGCTGCGGAATCTTCCACCGGTACATGGACAACCGTGTGGACCGATGGACTTACCAGTCTTGATCGTTACAAAGGGCGATGCTACAACATCGAGCCCGTTCTTGGGGAAACAGATCAATATATCTGTTATGTAGCTTACCCTTTAGACCTTTTTGAAGAAGGTTCTGTTACCAACATGTTTACTTCCATTGTGGGAAATGTGTTTGGATTCAAAGCCTTGCGTGCTCTACGTCTGGAAGATCTTCGAATCCCTACTGCTTATACTAAAACTTTCCAAGGTCCGCCTCATGGGATCCAAGTTGAGAGAGATAAGTTGAACAAGTATGGTCGTCCCCTGCTGGGATGTACTATTAAACCGAAATTGGGGTTATCCGCTAAAAACTATGGTAGAGCGTGTTATGAATGTCTTCGCGGTGGACTTGATTTTACCAAAGATGATGAGAACGTGAACTCCCAACCATTTATGCGTTGGAGAGATCGTTTCTTATTTTGTGCTGAAGCAATTTATAAATCACAGGCTGAAACAGGCGAAATCAAAGGGCATTACTTGAATGCTACTGCGGGTACATGCGAAGAAATGATCAAAAGAGCTGTATTTGCTAGGGAGTTGGGAGTTCCTATCGTAATGCATGACTACTTAACAGGAGGATTCACTGCAAATACTAGCTTGGCTCATTATTGCCGAGATAACGGCCTACTTCTTCACATTCACCGTGCAATGCATGCAGTTATTGATAGACAGAAGAATCATGGTATGCACTTCCGTGTACTAGCTAAAGCCTTACGGCTGTCTGGTGGAGATCATATTCACTCTGGTACCGTAGTAGGTAAACTTGAAGGAGAAAGAGACATCACTTTAGGCTTTGTTGATTTACTGCGTGATGATTTTATTGAAAAAGATCGAAGTCGCGGTATTTATTTCACTCAAGATTGGGTCTCTTTACCAGGTGTTATTCCCGTGGCTTCAGGGGGTATTCATGTTTGGCATATGCCTGCTCTGACTGAGATCTTTGGGGATGATTCCGTACTACAGTTTGGTGGAGGAACTTTAGGACACCCTTGGGGTAATGCGCCGGGTGCCGTAGCTAACCGAGTAGCTCTAGAAGCATGTGTACAAGCTCGTAATGAAGGACGTGATCTTGCTGCTGAGGGTAATGAAATTATCCGTGAGGCTAGCAAATGGAGTCCTGAGCTAGCTGCCGCTTGTGAGGTATGGAAAGAGATCAAATTTGAGTTTAAAGCAGTGGATACTTTGGATCCGGAAAAGGCAGAGTAAGACCAAGATAAAAAATAATTAGTTTCCGTTCTCTTAATTGAATTGCAATTAAACTCGGCTCAATCCTTTTAGTAAAAGATTGGGCCGAATACAATGATTCTATGGATTTTTGAAAAATCTCTATATGGCTACATGGAGAATAGGAGATTTTAAATAGAAAGTCGAAGACTCAAATCTTTCTATTGTCGTCTTGGGTCCACAATTAAACCTATGGATCACCGGGATTGGTATATTCTTTATAGATCCTGTGGTTTTGCTGAATCAAGCGAAGTATCACAAAATTTTGACCATTCCTGTATATTGTCTTTTTTATATTGGCTTTTTCGTTCTGTGTTGGAATAGACCCTTAAAATTAGTTCTTAGTAATTTTAGTTAGTTATTAGACGAGATTTTAGAAAAAATTTATTTCTAGGATAGAAGAAATATTTCTTTTTTGTTCGCTGCAAAGGCGAAGACCCAGGAAAAAGCATTTTTTATCATTCTATTAAATTTCGAATAAAAAGGGATTCCATCCTATCCATATATAATAAAGTCTTGCCTTCGGATTTCCCCAAACCAAAAGAGAATCCTTTTTTACACCTCTTATTCGTAATTTTTAGTAATTTTATAATGATTGAATTTTTATGTTTTATGTTTAGGGAAATAAGCTATTGAAATAAGAAGAAAAAATTGTGGATCGGTGGATCGAATGACTATTCATCTATTTTATTTTTATCCAAATAAAATAGGGGGGCAAGAAAACTCTATGGAAAGGTGGTGGTTTAATTCGATGGTATTTAAGAAGGAGTTAGAACACAGGTATGGGATAAAGGAATCAACCGACAATCTTGTTCCTATTGAAAATACTAGTGAAAACGAGGATTCGAGTAGAAAGGGTAGGGTTAAAAGCATTGATAGTTTAAGGGGTCGTCACAATGCTAGTTACAGTGATGTCGATCATTTATTTGGTGGCAAAGACATTCGGAATTTCATTTCGGATGATACTTTTTTAGTTAGGGATAATAATGGAGACAATTACTCTATCTATTTTGATATCGAAAATCCTATTTTTGAGGTTGACAACGATCATTCGTTTCTGAGTGAACTAGAAAGTTCTTTTTCTAGTTATCGAAATTCTAGTTATAAGAATAATGGGTCCACGAGTGAAGATTCCTTATACAACCGTTATGTATATGATACTCAATCTAGTTGGAATAATCACATTACTAGTTGCATTGACGGTTATCTTCAGTCTCAAATCTGTATTGATACATCCATTGTAAGTGATAGTAGTAATAGTTACATTTCTAGGTGCGTTTTTAATAAACGTAGAATTAATAGTGAAAGTGGGGGGTCCGATCTACAAACCTGGGAGAAAAGCAACGATTTAGCTCTAGGAGAAAAGTCTACTGATCTCGATGCAACTCAAAACTATAGGCGATTGTGGATTCAATGCGAAACTTGTTATGCATTAAATTATAAGAGATTTTTGAAATCAAAAATGAATATTTGTGAACAATGTGGATATCATTTGCAAATGAGTAGTTCAGAAAGAATCGAAGTTTCGATCGATCCCGGTACTTGGGACCCTATGGATGAAGACATGGTTCCCCTGGATCCCATTGGATTTTATTCGGCGGAGGACCGTTATAAAGATCGTCTTGCTTCTTATCAACGAAAAACAGGATTAACTGAGGCTGTTCAAACAGGTATAGGTCAACTAAACGGTGTTCCTGTAGCACTTGGAGTTATGGATTTTCAGTTTCAGGGGGGTAGTATGGGATCGGTAGTTGGGGAGAAAATAACCCGTTTGATCGAGTACGCCACCAATCGATTTCTACCTCTTATTATAGTGTGTGCTTCGGGGGGGGCACGCATGCAAGAAGGAAGTTTGAGCTTGATGCAAATGGCTAAAATATCGTCGGCCTTATATGATTATCAATCAAATAAAAAGTTATTTTATGTCTCAATCCTTACATCTCCTACTACTGGTGGGGTAATAGCTAGTTTTGGTATGTTGGGAGATATCATTATCGCTGAACCCAACTCTTACATTGCATTTGCGGGTAAAAGAGTAATTGAACAAACATTGAGTAAAACAGTGCCCGAGGGTTCACAAGTATCTGAATATTTATTCCAGAAGGGCTTATTTGATCTAATCGTACCACGTAATCTTTTAAAAAGCGTTCTGGGTGAGTTATTTAAACTGCATGCCTTCGTTCCTAATTCCATCAAGTAGGATGCACTAAGTTCAATTATCTTATTTGTAGCAAACAAGCAGTTAACTTATCAGAATCAAAGTAAATAAGAGTGGCGTTTTCTTTAGTGACCCAAGATCAAATTATTGAAAGAATCAAAAGTTGCAGATAACTCCTTTTTTACCTGGATTCCTGATTACTAAATTAAGAAGTCTCTATCAATAACAATCAGCTAACAACAACAAAACAATAAGATAAAAGTGTGAATTCTTCCTTTCGGGAAACTGGGCAAACAAGACGACTTTCGTCTTACGTATATAATGAAATTCCAATCAAATAGAGAAAAGATAGATATAGAATTTTGTATTTTTCTCGATCTCCCGAAAATCTCATTGTTACTAACAATCCCGCCTGTGACGCATTCTAACGAATCTTTCAATAATTTGTAAAAAACCCTTTAACTTTAATTATTAATTAAATTATTAATTAGAAGACAAGATCAAAACACAAAGAAATACGAAAAACCAATTAAGATTGATTATCATACTCTTTCATATAGAAGGGTAAATAAGTCCATTTATTTAGTTTGACATTTTGAATTAATTAATAATAACTACGAATTCATAATAATCCCAATTCTGAATTATAATGAATTCTAATTAGTAATAATGAATTATAATTAATATAAATAAAAAATATTAAAAAAATAATAACAGGTACAATATAGTAACTCGAGGTACCATTTTATGACAACTTTCAATCTTCCCCCTATTCTTGTGCCTTTAGTAGGCTTAGTATTTCCGGCAATTGCAATGGCTTCTTTATTTCTTCATATTCAAAAAAATAAGATTGTTTAGATCCGAGAGAATGAAACCTCGGCTGTTTTTTTTTTTGAAACTGTAGCATAACACAGATGTTTTGTTTGTGCAATATAGTATAATGTGTGATTTCCACCGAACAGAAAAGAAAAAACCTGCAGAAAATGAAAACGATCTATGGATAAATGAATCCTAACCAGTTTCAGATAGATCAGGATTTTTGGATGCCTAAAATACAAAGTTGGTAGATCCATATGTATATTGTATATTGGGATCCTATGAGGGGAATGTTATTATTTTAGATCTAACCAATTTGATGAATAATTCCTAAAGCTTCACGTCAAACTAGTACTAGTTCACATCAAACTAGTACTAGTTGATGGGAGTTCCTTTGGAAATAAAAAGGGAAAGGTTATTCTCTCAATTCCAATAAAATACAATCGGATCAAGTATGAGTTGGCGATCAGAACATATATGGATAGAACTTATAACGGGGTCTCGAAGACTAAGTAATTTTTGCTGGGCCCTTATCGTTTTTTTAGGTTCATTAGGATTCTTATTGGCTGCAACTTCCAGTTATCTTGGTAGAAATGTGATATCTTTTATTCCGTATCAGCCAATCATTTTTTTTCCACAAGCAATTGTGATGTCTTTCTACGGGATCGCGGGTCTATTTATTAGTTCCTATTTGTGGTGCACAATTTCTTGGAATGTAGGGAGTGGGTATGATCGATTCGATAGAAAGGAGGGAATAGTGTGTATTTTTCGTTGGGGATTTCCTGGAAAGAATCGTCGCATATTCCTCCGATTCCTTATAAAGGATATTCAATCCGTTCGAATAGAAGTTAAAGAGGGTATTTATGCTCGTCCTGTCCTTTATATGGACATCAGAGGCCGGGGAGCTATTCCGTTGACTCGTACTGATGAGAATTTGACTCCACGAGAAATTGAACAAAAAGCTGCGCAATTGGCCTATTTCTTGCGCGTACCTATTGAAGTCTTTTGATTTTGAGAAAAAACTGGGCTGAAGGACGAATGTTTTCTCAGTAGTTTCGTTAAAACGTTCAGTCGAGCCAAAGCCGATGCATACGGAACCGCCATAAAATAAAACTTTTTTATGTATATCCAAATGCATTCCAAATCTATGCAACTCAATTGGAACAAATAAGAAATTGAGAACGACCGAAAGAAAAAAATTTCTCTTGTTTAAGTTGTTACTATTGTTGGAAGTGATACTTTAGATGCAGATATATCATATCTTGTAAATTTTTTCCTTTTTGTCAATCGATCCCCTTTTATCCTTTCATTTGTGTTCTTTACTAACCAACAAAAGGTTATCATTAATAATGATAACCGACCCCTTTCTATCTTGTTTGTTTTGCCGCTCATTTTTTTCATAATCACATTATACTTTCTATTTTTCTCTCAATTATTCGATTCTTCACTAGGGCGAATTGTTGGAATCTTTTTGAAATATTGGATATTTTGATAAAAAAGGAGTTCCCCTGTCTCAAAATATCTGTAAAAACTATTTTTGATTATTTCTTCACTCGAAATTCGAATTAGCGGAGTCTTAGTCTATTTCTTTATTCTTTCCTTAGTCTATTTCTGTATTCTTTCTAGGTTCAAACAAGAGCACAAATAAAATAGATTCATAAGTTTGATACCTTATCTAGAACTTCTATTTGAAAGAAATATTTGATCATATAGAGTCGACAAATGAAGTGGGTGAATTTTTAATTCACAGGTGAAAAATGGCAAAAAAGAAAGCATTCACTCCTCTTTTGTATCTTGCATCTATAGTATTTTTGCCCTGGTGGATTTATCTCTCATTTAAATATTGGGTTACTAGTTGGTTGAATACTGGTCACTCCGAAATTTTTTTAAATGATCTCCAGGCAAAAAGTATTCTAGAAAAGTTCATAGAGTTAGAGGAAATCTTCTTCTTGGACAAAACGATCAAGGAATACTCGGAGACATATCTACAAAAGCTTCGTATAGGAATCCACAAAGAAACGATCCAATTAATTAAGATACACAACGAGGATCGTATCCATACGATTTTGCACTTCTCGACAAATATAATCTCTTTTGTTATTCTAAGTGGTTATTCTCTTTTAGGTAGTGAAGAACTTGCTATTCTTAACTCGTGGGCTCAGGAATTCCTATATAACTTAAGTGATACGGTAAAAGCTTTTTCGATTCTTTTATTAACCGATTTATGTATCGGATTTCATTCACCTCACGGTTGGGAACTAATGATTGGTTCTGTTTACAAAGATTTTGGATTTGTTCATAACGATCAAATTATATCTGGTCTTGTTTCCACTTTTCCAGTTATTCTGGATACTATTCTGAAATATTGGATTTTCCGTTATTTAAATCGTATATCTCCGTCACTTGTAGTTATTTATCATTCGATGAATGATTGATAAAGGACCCCCTGATATTTATTTAATGAATTAGACTGGTTCTTACTTTGTAGTTATACATAAGCATTAAAAACACTCGGGGGATTTCATCCCATAGTATTCTAGTATTCCAGTAAAACGATTCCAGTAAATAGGCAGAATCGTGGATAGGGAACTATACTAGTGACCTACCCAATTTATTGTATAAATTTTTCGGATCAATGATTAGACCATGCAAACTAAAAATATTTTTTCTTGGATAAAGGAACAGATTACTCGATCTATTTCCGTATCGCTCATTATATATATCATAACTAGGATATCCACTTCAAGCGCATATCCCATTTTTGCGCAGCAGAGTTATGAAAATCCACGAGAAGCGACTGGGCGTATTGTATGTGCCAACTGTCATTTAGCTAATAAGCCCGTGGATATTGAGGTTCCACAAGCGGTCCTTCCTAATACTGTATTTGAAGCAGTTGTTCGAATTCCGTATGATAAGCAAGTGAAACAAGTTCTTGCTAATGGTAAAAGGGGGGGTTTGAATGTGGGGGCTGTTCTTATTTTACCGGAGGGGTTTGAATTAGCTCCTTCCGATCGTATTTCTCCCGAGATGAAAGAAAAGATAGGCAATTTGGCTTTTCAGAACTATCGTCCTAATAAAAAGAATATTCTTGTGATAGGGCCTGTCCCCGGTCAGAAATATAGTGAAATCACCTTTCCTATTCTTTCCCCCGATCCCGCGACTAAGAAAGATGTTCACTTCCTAAAATATCCTATATATGTAGGTGGGAATCGAGGAAGGGGTCAGATTTATCCCGACGGAACCAAAAGTAACAATACAGTTTCGAATGCTACAGGAGCGGGTATAATAAGTAAAATCTTACGAAAAGAAAAGGGGGGATATGAAATAACCATAACAGATCCATCCGATGGACGTCAAATAGTTGATATTATCCCTCCGGGACCAGAACTTCTTGTTTCTGAGGGTGAATCCATCAAATTTGATCAACCATTAACGAGTAATCCCAATGTGGGTGGATTTGGCCAGGGAGATGCAGAAATAGTACTTCAAGATCCATTACGCTTGCAAGGCCTTTTGTTCTTCTTTGCATCTGTTATTTTAGCACAAATCTTTTTGGTTCTTAAAAAGAAACAGTTCGAAAAGGTTCAACTGGCTGAAATGAATTTTTAGACTATCGAATTTCTTGATATCAGGCTCGTAAAAAGAATCCAATTCTTGTTGTCAATTATGTATGATCAAAAAAACTCAATTCTGAAAAACTTTTCTTTACTTGCTCTTTTTTTACGAGCTTCGGGGAATCCCTTGTACTAAGTCATAATAGGTAGATTTTTGTTTAAAGAAGACTTTTTTTTACTTGATTACTTTTTTATTCAAATTGAATTTCTTACTGTTGCTGGATGCCAATGTTAGAAAATGGATCCATTTTTCTATTTCAAATAGTTCAAATAGACGGAAATTGGGATAGATATCAGCATAAGTAAGCGGGTAATAGAACGAACTAGAAATGTGGAGAAGGTATTATTTGTCTTCCTAGTCTTCAACACAAGAAAAGGGATTTTCTACATCCCCCTTTCTTGTGTTGAAAGAGCAATGATTTTTGATTCTGTTCGTCAAAAACCCCTAGTCTGGGTTTCGGTTTTCCAGATGTATTAGAACTCTTTTTCAATTTATTATGGACAATCTCCATAATAAATAATACCAAATAAAATAATATTAACTAATTAATAATTAGAAAGTGTTGAACAAACAAAAAATAGAACTTATTCTTATTCAATGAACTTATCAAAAATGTCAATTTTTCGGATATACATATACTAAATACTAAAATCAAATAAATAGGGTAAGAGTATAGAAAGTATTTATACGATATCGAATCTACAGAAATAGATCGAATCCAAGCGGTTGAGTAATTCCCCCATTCTTCGAACTTGGAAAGAACCCATACAGACTCTCAAGATCAAGTAAGAGATATTTGAATCAACCATTGAAGTTCATTTTTCAAAAGCACGACCAGAAAAAAGGAATGGACTTTTTTGAAACAGTTTTGAAACAGTAGAAAACGAAATCGACTTTGTCATTTAGACGAAAAAAAGACTCTGATTCTTCAGAACCCAACGGGTTCTTTCCCCTCGAATCAGACAAACAAAGAAGGGAATCCCGTTGAGTTCCTACGCTTTCATGTCTACAACTCAATCCATCTGATTACTACAGGGATGAACCTAATCCAGAATATGAACCATAAAAGAAAATACCTAGTAAACCGATCACAATAATACCAGTTACAGTACCTATTATCCAAAGAGGAATCCTTCCAGTAGTATCGGCCATTTACTCCACTTCCCCCAATTTAATCAAGTGGTCCTGCTAGAGACATAAACAGTCATGGATAATTATGAAACGAGATCCTTCCAAATAGGCTAAGAGAATGCCTAGAATTTTTAGTTATTTTATTTCGTTTTGCTAATTGAAAAAATAATTGGAAAATAAAACAGCAAGTACAAAAATGAGTAATAACCCCCAGTAGAGACTGGTACGATTCAATTCAACACTTTGTTCGTTCGGGTTTGATTGTGTCATAGCTCTATAAATTCGGAATTTGGTTTATCGTTGGATGAATTGCATTGCTGATATTGACCCCAAAAAAAAGACGGTTGGTACAGCTAGTCCGTGAACAGCCAACCATCGTACTGTAAAAATTGGATAGGTTCGATCTATAGTCATTTGATTAGGACCTCCTAAAACGATCTACTAAATTCATCAAGTTGTTCCAAAGAATCAAAACGGCCAGTTATTAATGGAATTCCTTGTCGGTTCTCTGTGAAATACTCGTTTGGCCGAGGGCTTCCAAATACATCGTAAGCTAAACCGGTACTGACGAATAACCAGCCCGCAATAAATAGGGAAGGTATCGTAATGCTATGAATGACCCAATATCGAATACTGGTAATAATATCAGCAAAAGATCGTTCTCCTGTGCTTCCAGACATGCTCAGCTCCACATATTCTTGTACAGTCAAGGGGGGATCGATCCCGTAAAAGATCAGATCAGTAAAAGGCAATAACTGAAACTGGACCTTTGTAGGATCATCAATATTGTACCGAGGGCATCTTTAGAGTATACCGAATCAGTATAACTATCCTTCTTCTGACACAGCAACGCAATTTGAATCAGTATTGAAAAGAGGTGCTAAATAATATAATAATAATAGATTTTTTCCTGTTTTCTTCCTTTCCTTTACCCCCTTGATGTAAAATCATACTGTATTTACTAGAAAATTTCTTAGAATGAAAGAAATTATCATCATATTTACACAATTTCAGTTGATGCAAGGTTTAGAAATCGTGGTTGTAGCGACAGTTTTTTGTTGGAAGCCCCGCCTTTCATTTTAAGGAATTGGTTAATTGTCCAGTAACATGAGTAGTAAATCCAAAGAAAGCGAAGAAAAAATCCAAAAACTGGAATCAATAGTTGTAATGAATTGTTGAATTGGACCCCAAGCCAAATCTTGATTTAGCTGCAAGATTTTCAAAAATATGAAAAGAAAAAGTGGTAAAATTGGATTCCATAATAATTGAATTCACAAATAATAATTCAAAAGGAGTCTCGTTTGTGAATGAAGTTAGACGACCCAGTTCGTATTATTGGTTTATGTTCAAGGACTCGTTAGATGGCTAGATGTTCGAAATAATGAATCAGTGTTCATGCCATCTAGAGTGATAGATCAATTAACAACTTTCAATTGAAATTATTCTTTCAATTCATATTTTTGTATATCCTCCTCATATTTTCAAAAAAGGAAAATTTAGGTAAGTGCTTTAGAAACATATGTATAGAAATACCACATTTCGTTTACCCTCTTCATGCTTACTATAACTAGTTATTTCGGTTTTTTACTAGTAGCTTTAACTATAACTTTAGCTTTATTTATTGGTCTGAGCAAGATACGGCTTATTTAAAATTTGTATTTTAAAGAAAGACTCCAGAAAGGAAACCTTTTCGTGAGATTCTGTGTATTCTATAGTTCTATATCACGTCCATTTTCAATTCTTGGTCATTGAGATTCATGTCAATTTTGGTTAATATTTAGGTATAGATATTTCCTCTGTTTTTTCTCCTTTTCAAAAAAATGAAATGATTGAAGTCTTTTTATTTGGAATCGTATTAGGTCTAATTCCTATTACTTTGGCTGGATTATTCGTAACTGCATATTTACAATACAGACGGGGTGATCAGTTGGACCTTTGAGTAATTAGCATTTCTTTTTTTTTTACCTCTTTCTTTAATCTCCAGACGGTCAAGATCGATGCTATCCAAGTGATTGAAGCTATTTCAACCAAATTCGTCTACGAAGAAAAAATCACGCTCTGTAGGATTTGAACCTACGACATCGGGTTTTGGAGACCCACGTTCTACCGAACTGAACTAAGAGCGCTTTCTTATCATAATAGAAAAGACTGTAAAGAAAAAAAGAACAGGATTCTGTTTCTAACCCCAATCCATTTGATTTTGAATGATTCTGTGCAATTAGAATCGATTGAGATCGATTCCTCATTACTGCTCCTTTGAGTATGAGCAGTAATAGGTAGGGATGACAGGATTTGAACCCGTGACATTTTGTACCCAAAACAAACGCGCTACCAAGCTGCGCCACATCCCTTGAATTGTTCTATAGTGTCATTGTAGAGAATTCCTGTCTTAGTTTCCACACGCCTATTTCCTCCATCGAGAAACACAACCCTTCTACCTATTTCGTCTTTTTTGTCCCATTTCACTTATAATAAAAAGAAAACTTTATGGATCGCTGTACATTTCAATTAGAATTAGGGATTGCATGTACAACTCGAATCTAAGTGGTCTTTAACCGCATATGCATCGTCTTTATGTAAATAAAAAAAGGAGGTTTTTCAATGCGAGATCTAAAAACATATCTCTCTGTGGCTCCAGTACTAAGTACGCTATGGTTCGGGGCTTTAGCAGGTCTATTGATAGAGATTAATCGTTTTTTTCCGGATGCGTTAACATTCCCCTTTTTTTCATTCTAGTTATTGCCATCGGAAAGAATGAAGAAGATTAGAGATACAATCAAATATTTGTGACCAATCCCCCTCCCTTTTCTCTTTTTTCCCCTTTTTCTTATTTCTAGAAAAAGGGACGAAAGAGAAAGTAGAAAAAGGAATTCAACGTTTGCAAGATTCGGGTTCAAGTTCGAATGAAATGAAAATTAGATATTTAAAATATTAATGGGGATAGAATAGGAAATGTGGTCTAGGGCAAGAATACAATGAAATACTTTTTCGGGGTAAACTAGAGTTTCGAAATCATTGTCTTACTTATTCTTTTTATTTTCTATATCTTTGCTTTGATTTCTTATTACTTTCTTTTTATTGATTTTGATCTTTTAGAGTTTGATTTCAAATTAGTAACTTCTATTTTGCCCTTCCTTTCTTTTTCTTCGTTTCGAATCAAAGTAGAAGAGCTGAGTAAATAAAAAAAGGGGGGATTCATGGCCAAGAGGAAAGATGCGCGAGTAACGGTGATTTTGGAATGTAACGGTTGTGTCCGAAACGGTTTTAAGAAGGTATCAACAGGCATTTCCAGATATATTACTCAAAAGAACCGGCACAATACGCCTAGTCAATTAGAATTGAGAAAATTCTGTCCTTATTGTTACAAACATATGATTCATAGGGAAATAAAGAAATAAATAAAAGCTTAGTCTTGAAATCTTAACCTTGAAAGAGGAAAAATAACATTATATAGAAATATAGAACAAACATAGAGCATATTAAAATCCAAATAGAACATCAAAAAGAATTCTATTGTGGATTAAAATGACAATCAAAAAGTAGGATTTTCGGGATAAGAAATAAACTAAACAAACAAACCATGGATAAATCCAAGCGACCTTTTCTTAAATCCAAGCGGTCTTTTCGTAGGCGTTTGCCCCCGATTCAATCGGGGGATCGAATTGATTATAGAAACATGAATTTAATTAGTCGATTTATTAGTGAGCAAGGAAAAATATTATCTAGACGAGTGAATAGATTGACCTTGAAACAACAACGATTAATTACTATTGCTATAAAACAAGCCCGTATTTTATCTTTGTTACCTTTTCTTAATAATGAGAAACAATTCGAAATAACCGCATCGACTGCTAGAACTGCCGGTCTTAGAACTAGAAATAAATAGGCTTATTCTTTGTTCAGTTGAATCAGAATTCCAACCCGAACTCAAACAAGACAAAAATTGGTTTTTTGTTCGACATAAATCCGAGAAGCCAGATTTTATTATCTGGTTGTCATAAGAAAAAAGATTTTTTATTGAATTTATAACGTGTTTATTCGTTTTGACGACTTTAGACTACTTTCTCGTATTAATTTCGACTCCATCTTCCCGGAGTTCATTCTCCGGGGAATTCCATTTAAATTATTCTGGTGTATTCTTTACAATCTACTTCTTTTCTGATTTCGGTAGAAATCATATAAAGACAATCTCTATTTGATATAGCTATTTGGGCTAGTATTTTACGATTAAGAAGCAACTGTCTCTTGTATAGATCATGTATGAATTTACTATAACTATAGGATACTCCTCTTTCTCGAATTACTGCGTTTATCCGAGTGATCCACAAACGACGAAAATTCCTTTTTTGCTTATCCCTATCCCGATGAGCCGAAACCAAAGCTCTTATTTTCTGTTGCGTAATAGTTCGAGTCAATCTTGAATGAGCCCCCCGAAAGCTTGAGGCAAATAAACGAATTTTTGTTCTACGTCTCCGGGCTATATATCCGCGTTTAATTCTGGTCATTGAATAAATAAAACTTTGACAAATAACTAATTGATTTCTTTTCTTTCAGTTATTATTTTCCACGCCTTGATCTATTAATAACCAAACAGATTTTTCCAATGTATAAAATCAAAATTCCAAAGGCTTTGGCTCCTCTAACCTTCCTGACCACGATTTTTTAGCTATTTGACTGGGAAATACGAATGAAATTAGGAACTTTCCTTAAAAAAGAAGTCAAAAAATGGATAAAGAAATAGTGGGTTTCATCGTTTCTATGGTTACTTCTTAAACGGCGAGGTCTTCTCTATACACCGGAGCCCTTCCTTTATTTAAAAAATTTTATTGGTAACTTGTATAGTTCAACCGCACTCTTTGGCTCTACCCATGAATTATCCAGTAACAGGTCTTTCACAACCAGACCCATCTATTCAGTAACGGTATTTAATTATGAGAGTTAGCTGGGATAGCTGACCCTTATAGTCCGTTCTTAACCGGGGCAAAACAGTATTTTGATCTTTTTTTTGAATTTGAATAAGATTTCCTCCGCTTAATGGATAACCGTTTGCTATCAATGGAGACTTGCTTCTCGTCTGAAATCTTAAATTCAGGTGTTGGGTTTGCACCAACGGAAACCATAAACTTTAGACACAATAGAGGGATCAATTTGCTTATTTTTAGATAGTGAATGGGATTCCTTTATCCATTCTATGCTATGTATTAGTACTGATCATTCATACCGTAAATTGGTTTTCTTCATTTTTTGCGCCAACTCATCATTGAAACGAGTCGCACATACACCCTAGTACATGTTCCTCGACGCTGAGGACATCCCCTCAGAGCGGGGGATTTCGTGAGATTTCGAATCGGCTGTCTTGTATTTCTAATAAGTTGTTTAATAGTTGGCATGTTGAATCATATACATAATGGGCAGGTTTAGATTGATCCTAACCAGATGATTATGAATTCTTTATGATTATGAATTATTTCCAGTTAATAGAATAGTAAACTCGGAGATAAAATTTCAAATCGCGGATTAAAAAAAAAATTGTTATTGAACTGCTACAAGATCAATAATTCCATAAGCTTGGGCTTCTGTTGCTGACATAAAAACGTCTCTTTCCATGTCTTCAGATACAACCCATAATGGTTTGCCCGTTCTTTGCACATAAACATCTGTGATGGTTTCGCGTAGTTTCAACAGTTCTTCTGCTTCCAGGATAAATTCTCCCGTTTGGGCCTCATAAAAAGAACTAGCAGGTTGATGGATCATTACCCTGATGATAGAAGGGTTGGCCATCTGGTGTGGTGAAACGAACAGAAAAGAAAGATAAAGAATAATAGTAAAAAAGATAGAACAGAACAACCGTACAGGCATCATCTTTTGTGCATTGCATACGGCTCTACAATCAAATTGACCCTTATCCACTTATCAAGAAAAAAATGTATCAGCCCTAGATAATTAAATGATCAAAATGCCACCCTTATTTTCGGAGGGGTTAAAAATACTATGATGGCTCCGTTGCTTTCTATTTGAAATTCGAAAATGGATTTTTTATCTTTTGATTCAGCAATCCCAAAGTTTCTTTTTAATCTAACCAATAACAAAAAGGGAAAAAGATTGTTTTTTTCGCACCCTTTTTTATAACAATAAATATTGTTAAGAGCCCTTCGGTGTAAAAACAAAAAGGTTTGTAACGCTGGATTGGCTTCCCCTACTTCCCCTAAGAGAAAATGAGAAATACCTTTTATTTCATACTAATCTCTCGATACATAATTGAATCTTTTGAAAAAAGAATAATACAAAAATTTTTCATATCGAATTCGAAGTGCCATGCTATTATTACTTAATATTCATATGGCGAAGGCATAGTTTTCTTTTTTCTCTCAAATAAAAAACCTCATTGGCGCCAAGCGTGAGGGAATGCTAAACGTTTGCTAATTGCTCCTCCAACCAGGAGAAAAGATCCCATTGACGCGGCTAATCCCATGCATATTGTATGGATCTCTGGTCCAACAAACTGCATAGTATCGTAAATAGCTAATCCAGATATTACCCAGCCGCCAGGAGAGTTTATAAACAAATAGAAATTTTTGGCAGCATCCTCAAGACTGAAATATATCATAAGAGCAATAAGTTGATTTGAGATCTCGCTATCAACTTCTTGGCCTAAAAAAAGTACTCTTTCTTGATAAAGTCGGTTGAGTGGGAGCAAATTGTATCCCCTAGGAACCGTACATGTACCTTTTGATGCATACGGTTCAAAAAATCTCGAAAAAAGAATCAATGTATCAATGTATAGATTCCAGCCCACCTTTCCTTTTTCTTATGCTTTTTAATAGTAGTTTTTTCAAACTTTTAATGAAAGGCTTTTTTCAAATTTTTCAATAACGACGGGTTTTTACTTATTTTCTTTTTTTTTAGAATAGAAAAAAGTCAATAAACTTATCGAATTAACTTCTCGTTGATGTATTGTTTCATCGAGATTCAATCGAAATCACGATGGTGTTTTCTTGTTCCTGAATGGGCCTATTTCATCTTTTTAGGTTTATGCTCTACTCCGGGTAAAGATCTGTCCGATTTAGATTTGCACATATAGGACAAATCTTCTCATTACCATTTCTTTTTGTTATGACTTTCGAAATAACAAACAAGAATCATTTATCATAGACATTTATATAAATATAAACTCAAAAATTGGGTTTTTTCAAAACGGAGCCTGGATACTTCATTTTTTTAATCCAACAAAAGCCAACCATAAATCATTCTAATTAATACTAGAACTATGAATTCCCCCAAACAATGCATCTAATTGCACTTCACACTCCAATTTTTGGATGATTCAATTTCTCTGTTTGGGGCGAAACGGAGGATATCTCAATCGGGGAAGAGAACGGGGAAATCCCATATGACCCAGTATATTTGACAAGTCGCACTATATGTCAACCCAAGATGGCTCGGCATCTCCAGGAATTCGGAGAGGCACTTTTGGAACACCAATAGGCATGAATTGAAAGAAAAAAGAACTAAATACTCTATTTCACTTTGATGTGGAAACGTATATGGTTTTATTAACTCTATTTTAATTTTCGAATATTGGCTTTATCATATTTATTTTATCCATAGATTCGAAAAATTCAGAAAGAAAGGCAAAACCAAGAAAGGAAATTTTTTATGAATAGGTTCTTCTAATGAAAAAATCCTAAATTAAAGATGGATGCATTTACTCATGAAAAATGGTATCAATTTCCCATTGCGTATTGGTACTTATCGAGTATAGAATAAATCTGCTTCTCATTGTTCCTACGAACAGAAAAATTTAAATAGTAAATTAACCCTTGTTAAGAAATGAATAAGTGGAATCTATAGGATAATCATAGTATTATAGTCTTTGTCAATGCAATAAAGTTACGTGATGTCTATTTTTCTTTGAGGAAGGGGTATTTTCCATGGGTTTGCCTTGGTATCGTGTTCATACCGTTGTATTGAATGATCCCGGCCGGCTGATTTCTGTTCATATAATGCATACAGCTCTGGTTGCTGGTTGGGCGGGCTCGATGGCTCTGTATGAATTAGCAGTTTTTGATCCTTCTGATCCTGTTCTTGATCCAATGTGGAGACAGGGTATGTTCGTTATACCCTTCATGACTCGCTTAGGAATAACCAATTCATGGGGAGGTTGGAGTATAACTGGAGGTACTGTAACAAATCCGGGGATTTGGAGTTACGAGGGTGTAGCTGGAGCACATATTGTGTTTTCTGGTTTATGCTTTTTGGCAGCTATCTGGCATTGGGTCTATTGGGATCTAGAGATTTTTTGTGATGAACGTACAGGAAAACCCTCTTTGGATTTGCCTAAGATCTTTGGAATTCATTTATTTTTATCCGGGGTGGCTTGCTTTGGTTTTGGTGCATTTCATGTAACAGGCTTGTACGGTCCCGGAATATGGGTGTCCGATCCTTATGGACTAACAGGAAAAGTACAACCTGTAAATCCGTCGTGGGGCGTGGAAGGTTTTGACCCTTTTGTTCCGGGAGGAATAGCTTCTCATCATATTGCAGCAGGTACATTGGGCATCTTAGCGGGTCTATTCCATCTCAGCGTTCGACCGCCACAACGTCTATACAAAGGATTGCGCATGGGAAATATCGAAACCGTACTCTCCAGTAGTATCGCGGCTGTCTTTTTTGCAGCTTTTGTAGTTGCTGGAACTATGTGGTATGGTTCAGCAACTACTCCCATCGAATTATTTGGTCCTACTCGCTATCAATGGGATCAGGGTTATTTCCAGCAAGAGATCTATCGAAGAGTTAGCGCGGGGCTAGCCGAAAATCAAAGTTTATCCGAAGCCTGGTCTAAAATTCCGGAAAAATTAGCTTTTTATGATTATATCGGCAATAATCCGGCAAAAGGAGGATTATTCAGGGCGGGTTCAATGGATAATGGGGATGGAATAGCAGTTGGATGGTTAGGGCACCCTATCTTTAGGGATAAAGAAGGACGTGAACTTTTTGTACGTCGTATGCCTACCTTTTTCGAAACATTTCCAGTCGTTTTAGTAGACGGCGACGGAATTGTTAGAGCCGATGTCCCCTTTAGAAGGGCGGAATCGAAGTATAGTGTTGAACAGGTGGGTGTAACCGTTGAGTTCTATGGTGGTGAACTCAATGGAGTCAGTTATAGTGATCCTGTTACTGTGAAAAAATATGCTAGACGTGCTCAATTAGGTGAAATTTTTGAATTAGATCGTGCAACTTTGAAATCCGATGGTGTTTTTCGTAGCAGTCCAAGGGGTTGGTTTACTTTTGGACATGCTTCGTTTGCTTTGCTTTTCTTTTTCGGACACATTTGGCATGGGGCTCGAACCTTGTTCCGAGATGTTTTTGCTGGTATTGATCCAGATTTAGATGCTCAAGTAGAGTTTGGAACATTCCAAAAAATTGGGGATCCAACTACAAGAAGACAGGCAGTTTGATACAAAACCGCTTTGATATCTTTCGTCTCTATTTTCTTTTTGCAGGGAATTTTAATAGGGTATTGGAGTTAATTTGAATCACTGCTTTTTAACTCTTGCTTTTTCGAGGTGATTCCCAAAAAGAATAAATATACAAAAAAGAAAAAACAAATAAGTAGGGAAGCTATAATTGTAAACCACGATCGAATCTATGGAAGCATTGGTTTATACATTCCTTTTAGTCTCGACTCTAGGAATAATCTTTTTCGCTATCTTTTTTCGAGAACCACCTATAGTTCCAACTAAAAAGGTGAAATGATTTTTCATTATCTCAATTAAAGTAATGAGCCTCTCAACATCGGGAGGCTCATTACTTCAACTAGTCCCCGTGCTCCTCGAACGGATCTCTTAGTTGTTGAGAAGGTTGCCCAAAAGCGGTATATAAGGCGTACCCGGTAAAACTGATAAGTAAACCAGATAGAAAGATGGCGACTAGGGTTGCTGTTTCCATTATGAGTATAGAATTTCAAGATCCCAACGGATCTATCATAAGATCGTTTATTTACAACGGAATGGTATACAAAGTCAACAGATCTCAATGAATACAATAAGATTTATGGCTACACAAACTGTTGAGAACAGTTCTAGATCGGGCTCAAGACGAACTAATGTAGGGAGTTTATTAAAACCATTGAATTCGGAATATGGTAAAGTAGCTCCGGGTTGGGGAACTACTCCTTTGATGGGAGTCGCAATGGCTCTATTTGCGGTATTTCTATCTATCATTTTGGAAATTTATAATTCTTCTGTTTTATTGGATGGAATTTCAATGAATTAAATCGCTAAGAACTAAAAAGCATTAATTTTTGAATAAAAAAAATCAGTTAGAACTTGGATTTCTGTCCAATTTGGTAGTTTGATCGTGGAATTTATTTCTTTCTGTTTTTCCGGAATATGAGTGTGTGACTTGTTAAAATTGATTCTATTGATAATACAGAGAATAGGTCTGTCACCTTAATACAGATGGTTCTACTTCGTCGGATATTTAGTTAATTATCTGGAACACAAACTACAATGAACTAGATTAAGAAATATTTGAACTATGATTCATACTTAATATTCGACCTCGTGCCCGGAACCCAAAAAGAATTTCAAACTATTTGAAAGAAGAAAAGTCTTTCTTTTTAGTTTTAGTCTGAAAATATGTGATGATCCAACGGCTCTTACTCAGGGAATCCTTGGCTTAGCTTATGATTTCTTATTGAATCGTCGTGGTTCTAGTGTGAATCTGAGGTTTTAATCGAATCATAGGGTCTTAACAAGAGAATTCCTATCATAAATAAACAAAAAAAGGTACATTAGAGACAAAAAAAGGATTAAAGAAAATAAATAAAATAAATAGGTAAAGAGAAGATTCAAGAGGCCTGTAAAGATTAAAGAAAGAAAATTGAGCCAACTTGATATTTTAGTATTATCACCACAAAGAAGAGCTTTTGGATTTCTTTCGTTCGTTTTGAATCGGAGATTAAGAAGTTTCAAACTTTTTATTGCATAACTTTAGAGTCCACATCCGACTATTATTTTTTTGGAATTTGGGTGTTTTTACTTGAGCTGTACGAGATGAAAGTCTCATATACGGTTCTGAGGGGGGGGGTTCACCTATCTCAATAAAGTCTATGATTGGTTCGAAGAACGTCTCGAGATTCAAGCGATTGCAGATGATATAACTAGTAAATATGTTCCTCCCCACGTCAATATATTTTATTGTTTAGGGGGAATTACACTTACTTGTTTTTTAGTACAAGTAGCTACGGGGTTTGCTATGACTTTTTACTATCGTCCGACCGTTACTGAGGCTTTTGCCTCTGTTCAATACATAATGACGGAAGCGAACTTTGGCTGGTTAATCCGATCAGTTCATCGATGGTCGGCAAGTATGATGGTCCTAATGATGATTCTACATGTTTTTCGTGTTTATCTCACCGGTGGATTTAAAAAACCTCGGGAATTGACTTGGGTTACGGGTGTGGTTCTGGCAGTATTGACCGCATCTTTTGGCGTAACTGGTTATTCCTTACCTTGGGACCAAATTGGTTATTGGGCGGTAAAAATTGTAACAGGTGTACCCGAGGCTATTCCTGTAATAGGATCACCTTTGGTCGAATTATTGCGTGGAAGTGCTAGTGTGGGGCAATCCACCTTGACGCGTTTTTATAGTTTACACACTTTTGTATTGCCACTTCTTACTGCTGTATTTATGTTAATGCACTTTCCAATGATACGCAAACAAGGTATTTCTGGTCCTTTATAGTTTCTAGAGAGAATATAAATATATAATATATATATATATTTTGAATCAATTATTTTTCACTTATAGGAGGAATATATAGGATTTTATTGCTACAAGTATGGATTATTGAAAAAAATAAGACATAGATTTGGATATTTCCCTTCAACGAATCGATTTCAATAAATAATCTTGAAAGTTGAAGGGAATTCTCCGAAGAGAAAATGGATTATGGGAGTGTGTGACTTGAACTATTGATTAGTCTGTGTAGATATATGTCTGCCACATTGCAATTCACAACAAAATGTGTTTTTGTTCCAACCACTCTGTAACCCCTATACAGAAAATAGGATGATTCGCTTGAAGAGAATCTTTTCTATGATCAGATCCGAATCCGAGTCATGTTATACATGAGCAGGCTCCGTAAAATCTAGTATAGTTAAGTGAAATAGATAAAAAAAAAGCCGAATCTTTATCTATTTCACTTACTTAATTTCTTACTTAATGCTTAAAAGGCAATAGTGTGTAGATGCATTCATTTCCTCTGCATTGATATCATCGATAATATTATCGGAGTGAAACAGGAGATCTAAAGAAAAATAGAAGCTAGACTAAATTAGTAACAAGTAAACCTTTTCTGTGTGTATCTCCTTTTGGAATGACATAGTAATCGTAAAGTCTGAGGCAACCCAGAAAGCACTTGATCATATCATGATCGACTTTGTAAGCTGACTTGGGTATTGAGTATTTACTTAGACTTAGAGCCGAATTCTTTGTAATCGATAGTTGCAATTTCAGAAAAGAGTCCAATTTTTCTTACATTGAATTATTCATATACGTATATGTGTAGCCAACAAATAGATTTTTTATGAATTCATTTGGTTCTTTTGAGTTTTGCCCGAGCCGGATGATCAAAAATTATCATGTCCGGTTCCTTGGGGGGATGGATCTATAAGAATTCACCTATCCCAATAACAAAAAAACCTGATTTGAATGATCCTGTATTAAGGGCTAAATTGGCTAAAGGTATGGGTCATAATTATTACGGAGAACCCGCATGGCCCAACGATCTTTTATATATTTTTCCAGTAGTAATTCTAGGTACTATTGCTTGTAATGTAGGCTTAGCGGTTTTAGAGCCATCAATGATTGGTGAACCGGCGGATCCATTTGCAACCCCTTTGGAAATATTACCGGAATGGTATTTCTTTCCCGTATTTCAAATACTTCGTACAGTCCCCAATAAATTATTAGGTGTTCTTTTAATGGTTTCAGTTCCTGCGGGATTATTAACAGTACCTTTTTTAGAGAATGTTAATAAATTCCAAAATCCATTTCGTCGTCCAGTAGCGACAACTGTCTTTTTGATTGGTACTGCAGTCGCTCTTTGGTTGGGTATTGGTGCAACATTACCTATCGATAAATCTCTAACTTTAGGTCTTTTTTAATTTGATTCAATTGTGAAATAAGACGACGTGCCTATCTAGGGAATAGTCGCTTCAAAGCGAATTATCCCTAGATGAATTGTGCTACAGATTCAAAACCTATTTGAATCGTAATTCCAAATAAACGAAAAAATTCAATAGATTTACAACTTCTTTTTTGGTAAATCAATTGCGAAATGTTTTTCTAAAACGTCCAATACTTCTTTTACACCTTCTGGGCAAAAAAGGTCCATTTTCTTAAGGTCTTCTTGACTGTTATTCAAAAGGTCCGATAGTGTAGATATATTGTACCTTTTGAGGCAATTATAGACCCTGGGAGAAAATTCGGATTGATCAATAAAAATTGATTTCAATGCTACTTTTTTTTTGTTTTTTCTGAGTTTATCCAATTTATCTTGAAAAGAAAAAGGGGATAAAGAAATCGTGTGGTGATTGTCTTCTAAAGGTAAGTTTTCTTCTTCCTTTTTACAAAAGGAAATAACTAAATCAATCAAATTCCGGGAGGCTTCATGAAGTGCTTCTTTCGGGGTTAAACTCCCATTTGTCCATATTTCGAGAAAAAGTATTTCTTGTTTTTGATTCCCATTCCCATACGAATGAATACTATGATTTACATTTCGAACAGGCATGAATACAGCATCTATAGGATAACTTGCATCTTGCAAATTATGTGGCATTTTTAGAAAATAGCCACGATTTCGCTCAATTTCTAATCGAATACACAAACTAATTGGTTCTGTCAAGCTAGCTATATGTTGTGTATTGTCGACTATTTCTACATAAGGCGGTAAGATGATATCTTGAGCAGTTACATATCCAGGACCTCTGACACAAATAAACGCGTCACAAGTTCCATATAGATTACTTTTCAATACAATTTCTTTCAAATTTATTAAAATTTCATGGACTGATTCTTGAATACCCGTTATAGTAGAATATTCGTGAGGGACATTCTCAGATTTTACACGTGTGATACATGTTCCTTCTATTTCTCCAAGCAAAGCTCTTCGCATCGCAATGCCTATTGTGTCGGCCTGGCCTTTCATAAGTGGAGACAAAATAAAGCGCCCATAAAAAAGCCGTTTACTATCTGTTCTTGATTCAACACACTTCCACTGCAGTGTCCGAGTAGATACTGTTACTTTCTCTCGAACCATAATTTTTTAAGTTTATTTGATTGAATTATTTATTTCTCTTGTTTTTCTTGAAATTTATTCCATTTCTACACACGTCTTTTTTTCGGAGGTCTACAGCCATTATGTGGCATAGGGGTTACGTCCCGTATAAAAGTTAATAGTATACCACTTCGACGAATAGCTCGTAATGCTGCATCTCTTCCGAGACCAGGACCTTTTATCATGACTTCTGCTCGTTGCATACCTTGATCAACTACCGTACGAATAGCATTTGATGCAGCCGTTTGGGCTGCAAAGGGTGTCCCTCTTCTCGTACCCTTGAATCCACAAGTACCGGCCGAGGACCAGGAAACTACCCGACCCCGTACATCTGTAACCGTGACAATGGTGTTATTGAAACTTGCTTGAACATGAATAACTCCCTTTGGGATTCTACGTGCATTCTTACGTGAACCAATACGTACATTCCTACGTGAACCGGGTCTCGGTGTAGCTTTTGCCATATTGTATCATCTCATAACTATGAGTCAGAAATATATGGATATATCCATTTCAGGTCAAAAGAGATTCTTTATCTGTATTTTGTATATTGAGTTTGTTAGCAAGTCTGATTATCCTTGTCTTTGTTTATGTCTCGGGTTGGAACAAATTATTCTAATGCGCCCCCGCCTGCGGATTAGTCGACATTTTTCGCAAATTTTACGAACGGAAGCTCTTATTTTCATATTATTTATTCCTTATCTTAATTTGGAGTCTACTTTTCGGTAGAAAACAAGTTTCATAAAATTTTTCAGCCCCGGTCGTAGTGAATAAAAACCACCTAATCTTTCGAATCTTTGTTTCGAAGTCGATAAATTATACGTCCTCTGGTTGAATCGTAACGGCTTACTTCAATTTTTACTTTATCCCCCGGCAGTATCCGTATAAAACTACGTCGGATCTTTCCTGAAACATAACCTAGAATCAGATCTTCATTATCTAATCGAACCCGGAACATGCCATTGGGGAGTGATTCAATAATTAAACCCTCATGAATCCATTTTTGTTCTTTCATTCCAGGCAAAGTCCCCCTGAAGTATCAACTAATGGAGAAGAAAGGATATTAGCTAACCGATCCTCTTTCTCTTTTTTACAAATAGGAATAGGTTCCGGATTCAATTTGGATATGAAAAGGATTACCATATATAACATAAAATTTCTCCGCCGATTCCTTCTATCCGAGCTTCCCGGTCTGTCATTATACCTCGAGAAGTAGAAAGAATTATAATTCCCATCCCACCTAAAATTCTAGGAATTCGTTGAGAGTTGAAATAGATTCGTAAACCCGGCCGACTAATCCGTTTTAAATTTAAAATTTTTCTATAGGGTCTTTTCCTATTCCTTCTATGTCTCAGGGTTAAAACCAAAAAGCATTTGTTTTTTTCTCGATGTTTTCGTACGTTTTCGATAAAACCTTCTCGGAAAAGTATTTTGACAATATTTTCGGTAATATTAGTGGATGCTATGCGAACAACTCTTTTCCTATCCATATCAGCATTTCGTATGGAGGTTATTATTTCAGCAATAGTGTCTCTACCCATAATGAACTAAGATGATTGGTGCTTTCAAATTGGATATAATCAACATGTTTTTTTGTTTTTATTGGTTTCGAAATATGAATTTTTCAAGGTGTATACGTGAGACACAATACTACGAATTAATTTCGTTCTTAATTGATTTCGGTCAAATAAATCAAAGACGTCACGATCTTATTTTATAATACCTCAGGAGCTAATGAAACTATTTTAGTAAAATTTAATTGTCTTAATTCCCGGGGAATTGCACCAAAAATTCGAGTTCCCTTTGGATTTCCTTCTTGATCAATTACAACTGCAGCATTGTCATCATATCGTATTATCATACCGCTATCACGTTTGAGTTCTTTACAGGTACGAACAATTACAGCTCTGACTACTTCGGATTTTTCTAGGGGCATATTTGGTACTGCTTCTTTGATCACAGCAACAATAATGTCGCCAATATGGGCATATCTACGATTACTAGCTCCTATGATTCGAATACACATCAATTCTCGAGCCCCGCTGTTATCCGCTACATTCAAATGGGTCTGGGGTTGAATCATATCAATTTTTTGGTCTATTTACAAGATGAAGGAAATAAAAGAGATATTGTTTGTCAAAAAAAAGAAACTCGCGATTTTGTTTCATTCCTAAAATTCATTTCTGTTGGTTCGATAGTTTTAGACCGAAATAATAAATTGAGTTCGTATAGGCATTTTGGATGCTGCTATTAAAATAGCCCTTCTAGCGATATTTTCACTTACTCCACCCATTTCATATAATATTCGCCCGGGTTTAACAACAGTTACCCAATATTCAGGGGATCCTTTCCCCGAACCCATACGTGTTTCCGCAGGTCTTACTGTAACTGGTTTGTCCGGAAATATACGGACCCATATTTTTCCACCGCGGCGTGCATTTCGTGTCATTGCTCGTCGACCCGCTTCGATTTGTCTAGATGTTATCCAAGCGGGTTCAAGTGCCTGAAGAGCATATTTACCGAAACAAATATGATTACCTCGATAAGATATTCCCTTCATTCTTCCTCTATGTTGTTTACGGAATCTAGTTCTTTTGGGGTTATAGTTGATAGTTGTTTCGGGGAATTCCATCTCTACTACAAAACTGGACATGAGAGTTTCTTCTCATTCAGCTCCTCGCGAAAAAGGATTCAAAGCGGAATTTCAATAAATTTGAATATCTATTCAAACATTTTTCGAAAAAATTAGCAAATAATAGTTTTTCGAACATTCTAATTACATTTATAGTAGAAAATAAATCTTTAGTTTATTTTGTCCTTTATCAAAGTTTAACAAGTCAAAGAAAAAAGGTTTTCGCGAGCGAATATTTACTCTTGCAATCTCTATATTCAGTCGTAGTGCTTGTTCGCGACTTTTCCGAATAGAGGAATTTTTTGGGGGTTCATTTCGCCATCCCTACTAGTGAATGAGTAAGATTCGTTTGTTCAACAGAATCTTTTGCATTCAAAGGTTCTATCGTTCCCACCACTTCGTACTTAAATGGTTAGGTCAGAATCGTACAACGGAGCTCATAACACAATTTAGTCTTGAGTCAACCTTCTTAGTCTTTATTGGCTCGAAGCTCTTGATTTTTTTTTTCTTAGTTTTTAGAAATTTTAAAGAAATTCGAATTACTATTTAGTATATACAATTAGTTAATTAGTATATTAGTTAATTAGTATAATAATTAGTATAAGTAGAAATCATATAACAATATAATAACAATATAACAAAAAGAATATTATATAATAAATATCATTTATAATGAAATTATTCTATTGAAATTATTCTATATAATAATTCTATTATTATTATGGATGAATAAATTTAGTATTGATGCTTTATTACACTGTCTTTTATGAGATGACTCATAGACCTTACATATTGGATTTCTAGATCATAGATACTCTTTTTCTCTCTTTCTCTCATCCTTCCATTTATCTACACCTTTCTTCTGTATTTTGCTTGAAACTTAGACTTCAAGTTTATTAAAAAAAGTTTCAGTTGCTACAAAGATATGAAAGATTTATCATATCTTAACTGGTTCTTTAGATTCAGATAATACAAAGTGATGAGTTGGTTTTCGTTTTTATACTCCTGGGCTTTTAATCCTAACCCTAAAAAACCACCGAGTCACACACTAAGCATAGCAATTATAGCACAAAGTAAATCGAGTTTTTATTCAATCCTATAGAATTACCGATTCTTTTGATTGACCAGAAAAAGAGTGAATGCCTTTCCTTTTTTGCTCAATTATTAATTAGTATTTAGTATATAGAACCAAAAAGAATTAATAGTTCTCTTCCTTGTCTATAAAAACCCAAATTTTGATACCTAATACCCCATAGATAGTCCGAACTATATAAGAACAATAATCAATTTTAGCTCGAATGGTTTGTAGGGGAACCCTACCTTCTCTGATCCATTCAACACGTGCAATCTCTTTTCCGTCGATACGTCCTGCAATTTGTATTTGAATTCCTTTTGTGTCCGCTTGTTCAGTTAATTCAATGGCCTTTTTCATTGCTTTTCGAAATGAAACTCTATTTTTTAATTGTCCGGCTATAAATTCGGCAAGAATATTAGGATTTCCATAAGGTTTTGCAATCCGTGTGATAGCAATATTCAGCTTTCGATTCACATAATGAAATTCTTTTTGTAGATTTATCTGTAATTCTTCTATTCCTCGCGGTCGACTTTCAATCAATAACTTTGGGAATCCCATATAGATTATCGCTTGGATCAAATCGATTCTTTTTTGAATCTCTATGCGGGCAATTCCTTCAGAGCCAGAAGATATTCTTATATTCTTTTGTATATAATTTTTAATAAAATTTCTTATTTTTTGATCTTCTTGTAGACCCTCAGAATAACTTTTTGGTTGTGCAAACCAAAGCGAATGATGGTTTTGGATTGTACCAAGTCTGAAACCAAGTGGATTTATTTTTTGTCCCATATTACCCTACTACTATATATTCACTACTATATATTCATCTAAAGATATATCTTTCACTACAATAGTTATATGACAGGTAGTTTTTTTTATCGCATAACTACGTCCTCGAGCTTTTGGCTTGAATTTTTTTATACAAGTACCCTCATTAACTTCAGCTTTACTAATAACTAAATCGGCCTCGTCGGAACCCAGATTAGAACGAGCGTTTGCTGCTGCAGAATAAACCAATTTAAAAATGGGATAACATGCTTTATAGGGCATCAGTTCTAGTATCATAAGTGTTTCCTCATAGGAACGTCCTCGAATTTGATCAATTACTCTTCTTGCTTTGTCAGCGGATAGAGATATATGTCGACCTAAAGCGCATACTTCTGTTTTTCTTTTTTTTAGCCTTTGTAGTAGCATAGGGTTTCTCTCCTACTAATGAATAATATATATCTATATATATATATGCTTTATTTTATGCTTTTAAAAAATATGCTTTTAAAAATGAAAAATAAGATTAACGACGAGATCTATTATCGCTTTTTGCGTGTCCTCGGAAATTTAAAGTAACTACGAATTCTCCCAATTTGTGACCCACCATACGATCTGTTATATAAATAGGTAAATGTTCTTTACCGTTATGAATAGCAATTGTATGCCCGATCATTGTAGGTATAATGGTTGATGCACGAGACCAAGTTACTATTATTTCCTTTTCTGCTTTTTTATTAAGCTTATCTATTTTTTTTAATAGATGAAGGGCTACAAAAGGATTTTTTTTTAGTGAACGTATCACAGCTTACTCCTATTTTTTTTGTTTTGTAAAGACGAAGAAAGAAATTGGATTTTCTCGCCTATTTACTACTTACTACGGCGACGAACAATCAAATTATCACTATATTTATTCCTTTTTCTACTTCTTCTTCCAAGTGCAGGATAACCCCAAGGGGTTGTGGGTTTTTTTCTACCAATTGGGGCTCTCCCTTCACCACCCCCATGGGGATGGTCTACAGGGTTCATAACTACTCCTCTTACTACAGGACGCTTACCCAGCCAACGCTTGGATCCGGCTCTACCCAAACTTTTCTGGTTCGCCCCAACATTCCCCACTTGTCCGACTGTTGCTGAGCAGTTTTTGGATATCAAACGGACCTCCCCAGAAGGTAATTTTAATGTGGCCGATTTCCCCTCTTTTGCAATCAGTTTCGCTACAGCACCTGCTGCTCGAACTAATTGTCCACCCCTTCCAAGTGTGATTTCTATGTTATGTATGGCCGTGCCTAAGGGCATACCGGTTGAAGTAGATTCCTCTTTTTGATCAATCAAAACCCCTTCCCAAACTGTACAAGCTTCTTCCAAAGCATACGGCTTTCTGGATGTAGATGATGATATCTATACAGATGGACCTTATATATATTGTACAATGAAGTACCACATAGGTGGATATCTATATGAATCCAAATCCGCCGAATCACTCATGGTATGATCTTCTACATCCTAGGTCTTCCCGTTCCGTCATCTGGCTTATGTTCTTCATGTAGCATTCAGACCGAATGACTCTATGAAATTACGTCGATACTTCCACATATTATGGGTAACGTAGGAGACATTTCTATTTTCCCCCGGGGAATCTTTAGAATTCCCACTGCTTAGCTTTCAATTCGCCTCTGACCATCAAATGAAATGTGAATAACCCGTCCTCCTCTCTTTGAAAGAAGGGGCGCTTCCGGTTCTGTCGGTGCTTGAAACAATTTTGTCTTCTCCATATTACTATATCTCTAGAGTCAATAATTTTATATTAGGAACTACTGAACTCAATCACTTGCTGCCGTTACTCTTCAGTTTTCTGTTGAGGTCTATCCTGTAGAGGTACTCAAATTGGATCAGTGATCGATTTCTAGGTTTCGTCGTAAACCTAATTGGTTACTTCCAATTACGTAAATCAATAGTTCAAACCGCACTCAAAGGTAGGGCATTTCCCATTTTTATAGGAACTTCTGTACCAGAAACAATGGTATCTCCAATTATAGCCCCTCTGGGATGTAAAATATATCTCTTCTCACCATCCCCATAGTGTATGAGACAAATGTATGCATTTCGATTAGGGTCGTATTCTATGGTTACGATTCTACCATATATGTCTTGTTCATTCCGTCGAAAATCGATTTTACGGTATAGACGCTTATGACCTCCCCCTCTATGCCTTGCGGTAATGATTCCTCTGGCATTACGACCTTTACCACAATGATGCTGTCCATAGATCAAATTAGTTCGTGGATTGGATTTCACTTGACTGTCTACGGTTCCACTGCGTGTGCTCGGGGTAGAAGTTTTGTATAAATGTATCGCCATGCTATTAAGTATTTTGATTTAAGTTCTTTTCTTTCTAAGAGGTGGAATAGAATAACCCGGTTGAAGCGTAATGATCATACGTCTGTAATGCATTGTATGTCCCATAATAGGTCCCATTCTTATACCCTTTCCCGGAAGTCGATGACTATTCATAGCTATTACCTTGACACCAAAGAAGAGTTCGACCCAATGTTTTAGTTCTGTCCTAGTTGATCCTGATTCGACATTAGAAGTATATTGATTTTTCCCCAATAACCGAATACTTTTGTCTGTAAATACTGCATATTTGATTCCATCCATAAATCGATTTTCTTCCCTATGAGTTCTAGTCTCAATAAGAATGCTAGTTCTTACTGTTCATATATTATTATTATGATATGAATATACCACACCAATTTGTTATGTATGGATGATGAGATTCCATTGATACAGAGCCAATTCCAATAGACTTATTGGAGGGTCCCATTGGCGTGCATCCAGTAGGAATTGAACCTACGAATTCGCCAATTATGAGTTGGGCGCTTTAACCATTCAGCCATGGATGCTTAGCGGGGATCCTCGTACATAGTGAATAACCAAATTCCAATTGAAATGAAATCTTTAGGATAAATCAATGCAATTTAGGAGGAATCAATGAAAGGACATCAATTCAAATCCTGGATTTTCGAATTGAGAGAGATATTGAGAGAGATCAAGAATTCTCACTATTTCTTAGATTCATGGACCCGATTCAATTCAGTGGGGTCTTTCATTCACATTTTTTTCCACCAAGAACGGTTTCTAAAACTCTTTGACCCCCGAATTTGGAGTATCCTACTTTCACGCAATTCACAGGGTTCAACAAGCAATCGATATTTCACGATCAGGGGTGTAATACCCTTTGTAGTAGTGGTCCTTATATATCGTATTAACAATCGAAATATGGTCGAAAGGAAGAATCTCTATTTGAGGGGGCTTCTTCCTATACCTATGAATTCCATTGGACCCAGAAATGATACATTGGAAGAATCGGTTGGGTCTTCCAATATCAATAGGTTGATTGTTTCGCTCCTCTATCTTCCAAAAGGAAAAAAGATCTCTGAGAGTTGTTTCCTGAATCCGAAAGAGAGTACTGGGGTTCTCCCAATAACTAAAAAGTGTAGCATGCCTGAATCGAACTGGGGTTCGCGGTGGTGGAGGAACTGGATCGGAAAAAAGAGGGATTCTAGTTGTAAGATACCTAATGAAACCGTCGCTGGAATTGAGATCTTATTCAAAGAGAAAGATATCAAATATCTGGAGTTTCCTTTTGTATATTATATGGATGATCCGATTCGCAAGGACCATAATTGGGAATTGTTTGATCGTCTTTCTCTGAGGAAGAGGCGAAATAGAATCAACTTGAATTCGGGATCGCTATTCGAAATCTTAGTGAAACACTGGATTTCTTATCTCATGTCTGCTTTTCGTAAAAAAATATCAATTGAAGCGGAGGGTTTCTTCAAACAACAAAGGGCTGGGTCAACTATTCAATCAAATGATATTGAGCGTGTTTCCCGTCTCTTCTCGAGAAACAAGTGGGCTATTTCTTTGCAAAATTGTGCTCAATTTCATATGTGGCAATTTTGCCAAGATCTCTTCATTAGTTGGGGGAAGAATCCGCACGAATCGGATTTTTTGAGGAACGTATCGAGAGAGAATTTGATTTGGTTAGGCAATGTGTGGTTGGTAAACAAGGATCGGTTTTTTAGAAAGGTACGGAATGTATCGTCAAATATTCAATATGATTCCACAAGATCCAGTTTCGTTCAAGTAACGGATTCTAGCCAACTGAAAGGATCTTCTGATCAATCCAGAGATCATTTGGATTCCATTAGTAATGAGGATTCGGAATATCACACGTTGATCAATCAAAGAGGGATTCAACCACTAAAAGAAAGATCGATTCTTTTGGATCCTTTCTTTTTTCAAACGGAAGGAACAGAGATAGAATCAGACCGATTCCCGAAATGCCTTTTTGGATATTCTTCAATGTCCCGGCTATTCACGGAACGTGAGAAGCAGATGATTAATCATCTGCTTCCGGAAGAAATCGAAGCATTTCTTGGGAATCCTACAAGATCGGTTCGTTCTTTTTTCTCTGATAGATGGTTAGAACTTCGTCTGGGTTCGAATCCTACTGAGAGGTCCACTAGAGATCAGAAATTGTTGAAGAAACAACAAGATCTTTCTTTTGTCCCTTCCAGGCGATCGGAAAATAAGGAACTGGTTAATATATTCAAGATAATTACGTATTTACAAAATACTGTCTCGATTCATCCTATTTCATCAGATCCGGGGTGTGGTAGGGTTCTGAAGGATGAACCGGATATGGACAGTTCCAATAAGATTTCCTTCTTGAACAAAAATCCGTTTTTTGATTTATTTCATCTATTCCATGACCGGAACAGGGGAGGATACACGTTGCACCACGATTTTGAATCAGAAGAGAGATTTCAAGAAATGGCGGATCTATTCACTCGATCAATAACCGAGCCGGATCCGGTGTATCATAAGGGATTTGCCTTTTCTATTGATTCCTACGGATTGGATCAAAAACAATTCTTGAACGAGGCCAGGGATGAATCGAAAAAGAAATCTTTATTGGTTCTACCTCCTATTTTTTATGAAGAGAATGAATCTTTTTCTCGAAGGATCAGAAAAAAATGGGTCCGGATCTCCTGCGGGAATGACTTGGAAGATCCAAAACGAAAAACGGTGGTATTTGCTAGCAACAACATAATGGAGGCAGTCAATCAATATAGATTGATCCGAAATCGGATTCAAATCCAATATAGTACCTATGGGTACATAAGAAATGTATTGAATCGATTCTTTTTGATGAATAGATCCGATCGCAACTTCGAATATGGAATTCAAAGGGATCAATTAGGAAAGGATACTCTGAATCATAGAACTCTAATGAAATATACGATCAACCAACATTTCTCGAATCTGAAAAAGAGTCAGAAGAAATGGTTCGATCCTCTTATCTTGATTTCTCGAACCGAGAGATCCATGAATCGGGATCCTGATGCATATAGATACAAATGGTCCAATGGGAGCAAGAATCTCCAGGAACATTTGGAACATTTCGTTTCTGAGCAGAAGAGCCGTTTTCAAATAGTGTTTGATCGATTACGCATTAATCAATATTCAATTGATTGGTCTGAGGTTATCGACAAAAAAGATTTGTCTAAGCCACTTCGTTTCTTTTTGTCCAAGTCACTTCTTTTTTTGTCCAAGTTGCTTTTCTTTTTGTCTAACTCACTTCCTTTTTTCTGTGTGAGTTTTGGGAATATCCCCATTCATAGGTCCGAGATCCACATCTATGAATTGAAAGGTTCGAATGATCAACTCTGCAATCAGTTGTTAGAATCAATAGGTCTTCAAATTGTTCATTTGAAAAAATGGAAACCCTTCTTATTGGATGATCATGATACTTCCCGAAAATCGAAATTCTTGATCAATGGAGGAACACCCTTTTTGTTCAATAAGATACCAAAGTGGATGATTGACTCATTCCATACTAGAAATAATCGCAGTAAATCCTTTGATAACGCGGATTCCTATTTCTCAATGATGTTCCACAATCAAGACAATTGGCTGAATCCCGTGAAACCATTTCATAGAAGTTCATTGATATCTTCTTTTTATAAAGCAAATAGACTTCGATTCTTGAATAATCCACATCACTTCTGCTTCTATTGTAACACAAGATTCCCCTTTTCTGTGGAAAAGGCCCGTATCAATAATTATGATTTTACGTATGGACAATTCCTCAATATCTTGTTCATTCGCAACAAAATATTCTCTTTGTGCGTCGGTAAAAAAAAACATGCTTTTGGGGGGAGAGATACTATTTCACCAATCGAGTCACAGGTATCTAACATATTCATACCTAACGATTTTCTACAAAGTGGTGACGAAACGTATAACTTGTACAAATCTTTCCATTTTCCAAGTCGATACGATCCATTCGTTCGTAGAACTATTTACTCGATCACAGACATTTCTGGAACACCTCTAACAGAGGGACAAATAGCCAATTTTGAAAGAACTTATTGTCAACCTCTTTCAGATATGAATCTATCTGATTCAGAGGGGAAGAATTTGCATCAGTATCTCAATTCAAACATGGGTTTGATTCACACTCCGTGTTCTGATAAATATTTACCATCCGAAAAGAGGAGAAAGCGGAGTCTTTGTCGAAAGAAATGCGTTGAGAAAGGGCAGATGTATAGAACCTTTCAACGAGATAGTGCTTTTTCAACTCTCTCAAAATGGAATCTATTCCAAACATATATACCATGGTTCTTTACTTTGACAGGGTACAAATATCGAAATTTGCTATTTTTAGATACTTTTTCAGACCTATTGCCAATACTAAGTCAAAAATTTGTATCCAGTTTTCATGATATTATGCATGGATCGGGTATATCATGGCGAATTCTTCAGAAAGAATGGTGTCTTCTACAATGGAATCTGAAATGGAATCTGATAAGTGAGATTTCGTGTAAGTGTTTACATAATCTTCTTCTGCCCGAAGAAACGATTCATCGAAATAATGAGTCACCATTGATATCGACACATCTGAGATCGCCAAATGTTCGGGAGTTCCTCTATTCAATCCTTTTCCTTCTTCTTGTTGCTGGATATCTCGTTCGTACACATCTTCTCTTTGTTTCCCGGGCCTCTAGTGAGTTACAGACAGAATTCGAAAAGGTCAAATCTTTGATGATTCCATCATCTATGATTGAGTTGGGGAAACTTCTGGATGGGTATCCTACATCTGCACCGAATTCTTTCTGGTTAAAGAATCTCTTTCTAGTTGCTCTGGAACAATTAGGAGATTTTCTAGAAGCAATACGGGCTTATGGCGGCAACATGCTTGGTCCCGCTTATGGGGTCAAATCAATACGTTCTAAGAAGAAATATTTGAATATCAATCTCATCGATCTCATACCAAATCCCATCAATCGAATCACTTTTTCGAGAAATACGAGACATCTAAGCCACACAAGTAAAGAGATCTATTCATTGATAAGAAAAAGAAAAAACATGAATGGGGATTGGATTGATGAGAAAATAGAATCCTGGGTCGCGAACAGTGATTCGATTGATGATGAAGAAAGAGAATTCTTGGTTCAGTTCTCCGCCTTAACGACAGAAAAAAGGATTGATCAAATTCTATTGAGTCTGACTCATAGTGATCATTTATCAAAGAATGGCTCTGGTTATCAAATGATTGAACAACCGGGAGCAATTTACTTACGATACTTAGTTGACATTCATAAAAAGTATCTATTGAATTATGAGTTCAATACATCCTGTTTAGCAGAAAGACGGGTATTCCTTGCTCATTATCAGACAATCACTTATTCACAAACTTCGTGTGGGACTAATACTTTGCATTTCCCATCTCATGGAAAACCCTTTTTGCCCCGCTTAGCCTTATCCCCCTCTATGGGGATTTTAGTGATAGGTTCTATAGGAACTGGACGATCCTATTTGGTCAAATACTTAGCGGCAAACTCCCATGTTCCTTTCATTACGGTATTTCTGAACAAGTTCCTGGATAACAAGCCTAAAGGTTTTCTTATTGATGATGATGATATCGATATTGATGCTAGTGACGATATCGATCGTGACCTTGATACGGAGCTGGAACTGCTAACTATGATGAATGCGCTAACTGTGGATATGATGCCGAAACTAGACCGATTTTATATCACCCTTCAATTCGAATTAGCAAAAGCAATGTCTCCTTGCATAATATGGATTCCAAACATTCACGATCTGGATGTGAATGAGGCTAATTACTTATCCCTCGGTCTATTAGTGAATAATCTCTCTGAAAGATGCTCCACTAGAAATATTCTTGTTATTGCTTCGACTCATATTCCCCAAAAAGTGGATCCCGCTCTAATAGCTCCGAATAAATTAAATACGTGCATTAAGATACGAAGGCTTCTTATTCCACAACAACGAAAGCACTTTTTCACTCTTTCATATACTAGGGGATCTCACTTGGAAAAGAAAATGCTCCATACTAACGGATTCAGGTCCATAATCATGGGTTCCAATGCAAGAGATCTTGTAGCACTTACCAACGAGGCCCTGTCGATTAGTATTACACAGAAGAAATCAATTATAGACACTAATACAATTAGATCCGCTCTTCATAGACAAACTTGGGATTTGCGGTCCCAGGTAAGATCGGTTCAGGATCATGGGATCCTTTTCTATCAGATAGGAAGGGCTGTAGCACAAAATGTACTTCTAAGTAATTGTCCCACCGATTCTATATCTATCTATAGGAAGAAGAAATCATGGAACGAAGGGGATTCTTATTTGTACAAATGGTACTTCGAACTTGGAAGGAGCATGAAGAAATTAACGATACTTCTTTATCTTTTGAGTTGTTCTGCCGGATCGGTCGCTCAAGATCTTTGGTCTCTACCCGGACCCGATGAAAAAAACGGGATCACTTCTTATGGACTCGTTGAGAATGATTCGGATCTAGTTCATGGCCTATTAGAAGTAGAAGGCGCTCTGGCGGGATCTTCACGGACAGAAAAAGATTGCAGTCCGTTTGATAATGATCGGGTTACATTGCTTCTTCGACCCGAACCGAAGAATCCCTTAGATATGATGCAAAATGGATCTTGTTCCGTCTTTGATCAGAGATTTCTCTATGAAAAATACGAATCGGAGTTTGAAGAAGGGGAGGGGGAAAGAGCCCTTGACCCGCAACAGATAGAGGAGGATTTATTCAATCACATAGTTTGGGCTCCTAGAATATGGCGCCCTTGGGGCTTTCTATTTGATTGTGTCGAAAGGCCCAATTCATTGGGATTTCCCTATTGGTCCAGGTCATTTCGGGGCAAGCGGATCATTTATGATGAAGAGGATGAGCTTCAAGAGAATGATTCGGAGTTCTTGCAGAGTGGAACCATGCAGTACCAGACACGAGATAGATCTTCCAAAGAACAAGGCCTTTTTCAAATAAACCAATTCATTTGGGACTCTGCAGATCCGCTCTTTTTCCTATTCAAAGATCAGTCCCCTGGCTCTGTGTTTTCACATCGAGAATTATTTGCAGATGAAGAGATGTCAAAGGGGCTTCTTACTTCCCAAACGGATCCTCCTACATCTATATATAAACGCTGGTTTATCAAGAATACACAAGAAAAGCACTTCAAATTGTTGATTAATCGTCAGAGATGGCTTCGAACCAATAGTTCATTATCTAATGGATCTTTCCGTTCTAATACTCTATCCGAGAGTTATCAGTATTTATCAACTCTGTTCCTATCTAACGGAACGCTATTGGATCAAATGACAAAGACATTGTTAAGAAAAAGGTGGCTTTTCCCGGATGAAATGAAAATTGGATTCATGTAACAGGAGAAAGATTTCCCATTCCTTAGCCAGAAAGATATGTGGCTATGAAAGAGAGATTAAGTGGAACAGAATTGACTGGGTGGTAGAGCGGTGGAAACGCTTCTTTCTGCCATATTTCGGACTTAGCTTCACGGAACAATATGTTACTGCTGAAGCACGGAAGAATTGAAATCTTAGTTCAAAACACTATGTATGGATGGTATGAACTGCCCAAACAAGAATTCTTGAACAGCAAACAACCAGTTCGGATATTCACGACCAAGAAGTACTAGATTCTCTTTCGGATAGGCCCTGAAAGGAGAAGGAAGGGTGGAATGCCAACAGGCGTCTATTATTGAATTGACCCGACCCGATAGTACCCGTTTTGGGAACGTCCAGTGCCAAAGTCACTGAATGGGTAAGTCGCCGATCCCTGGACTCTGTAATGTACTTTATCCACTGGGTGGCGGGTGGGCATTTTACCAGAGGTTTCTACTCTACCCTTGTGCGATTCCTGTTGAAGCGTATACTCTGGGGTGGGGGCAGGGCGGACGATTTAAAAGCAGACTCCCCGTTCATTAGATAGAGAAGATCACGAAATCTTGGCGATCCGCTGCCGAACTTATTCCAATTCAATAAGAGAGCTCGGGTCGAATATCAATACCGATTCGACCCGAGCTCTTTGCTCATTCAACGAGCATTCTCAATATTATGCCTTGAAGAGGACTCGAACCTCCACGCTCTTTAGCACGAGATTTTGAGTCTCGCGTGTCTACCATTTCACCACCAAGGCATCTTGAAAGTGCATCCTATTCCATGAATAGGATATCTATCTAGTGTGATGTATGGAATATATGACAAAATTTCTATTGATCGGTCATATAGGCCCGAGTCGGACATCCAATTGTTTCGATTTGAATTATCCGGAGAATGCCTTATGTATATATCAAAAAGATGGCCAATCAAACCTATTTTATTTCTCGATTCAATAGAAGCTCAAAGAGGTGAATAGGGTTCCAAAAATAACGAGAGATATGGAAAAAGCAGGTCCGATTACGCCTATTCCTAATCCTAAATGGAATGGAACGGCGTAAGGATCCATATGTAAACATAGTACCTATTTAGATACGCTCGAATGACCCCTTGAGGATGTATATAATCCCATTCCGGCCTGGTCCGGTATGGAATGAACTTATAATCGTGGAATCGACTCGATCATCAGATTATAAGTTCATAACCCTAGCCCATTCCCGTTTTGGTCGGAACAGATCTACTAATTCTTTGATTCCGAGAGGGATCTTGAACTCAGAAATAGACCCTAGAAGCTAAAAAAGGGTATCCTGAGCAATTGCAATAATCGGGTTCATTGATATTCCTGGTATAGTAGATGCTATCACACATACAATCATACTCAATTCGATGGAATTGTTTGATCTTAAAGGAGATCTTCTATAATTTCGCACATGAGGGGTGATTTCTTGGTTTCGTCCAGTCATTAATAACTTAATTATTTTTAGATAATAGTAGATAGAAACAACGCTTGTAAGGAGTCCTATTAAAACCAAGGAATAGAGGCCTGCCTGCCATCCACACCAGAATAAATAGAGTTTTCCGAAGAAACCTGCTAGTGGAGGAAGACCTCCTAGGGATAAGAGACATAGGGCTAAAGAGAGGGCCAAAAAAGGATCTTTCGTGTATAATCCTGCATAATCTCGAATGTTATCAGTTCCGGTACGTAGACCAAATAATACAATGCAAGCAAAAGTTCCTAGATTCATGGAGATATAGAACAGCATATAAGTTATCATGCTTGCATATCCATCATTTGAGTCTCCAACAATTATTCCAATAATTACATATCCGATTTGACCTATGGACGAATATGCAAGCATACGTTTCATGCTTGTTTGAGTAATAGCAATGATATTTCCCAATATCATGCTAAGAATAGCTAGGATTTCCATAAGAAGATGCCATTCGTTTGATGAGAAATAAAAAGGAATATCAAAAATTCGAGTGGCTGAAGCTGAAGCAGCTACTTTCGAAGTAACAGAAAGAAAAGCAACGACTGGAGTGGGAGAGTCAGAGTCGAAAAGAGGATTCCTCACTTCTTTCTCTCATTCAAAACCGTGCATGAGACTTTCATCTCACACGGCTCCTAAGTGATAAAAGAAAGAAGATGAGTTCTTCTTTCTTTTTTGATTACCTTCCTCGCGTATGTATAAGACCGAATCCATTCGATTTCTAAAAAAGATTCCAAATCCTTAACTTTTCGAGGAATCCTTCATCAGTGGTTGTGAATGACTGATTTTTCAATCTTTTCGACCTTGGTTCCGTAGGAGCAAATCAGAAAGATTGAGAAATAGAACCATCTGATTTAATTCGTTCTCAATAGCCATGAAATGATCATCTTAGGGTGATCCTTTTGTCGACGGATGCTCCTATTACACTCGTAGTCTCTGAAGGATGAGAACCCACTATGTAGCATCTACATCAAGAATTCAAGTATTGTATACGTCATTAGTCCGATCCTTTGTAGGAACTACCCGTAATAACGAACTTGCAAAATGGATCCGTTTATCATAAAGAGATTCGTCATTCCTGACCCTGCTTCACCTTAATTGTTATTTGAACAAGTAAAAGTTCTGTCTTGGTCCGAGTGGGGATAGCATTTCTCTTCTGTATGTCCATGGAGTTTTGAAAAATCCAAACATCTCAGAGATAGATAGAGAGGTAGGAATTTCTCGAACGAACCGCACTCCTTCGTATACGTCAGGAGTCCATTGATGAGAAGGGGCTGGGGAAAGCTTGAACCCAATTCCTACAGTGATGAATATGAGCGCAATTGAAATTCCTGGGGAGTTATACATTTGTGTATTGATAAGACCATTCACTATTTCTTGAAGCTCGATCTCTCCCCCGGATAAACCATATAGCCAAGAGAAACCATGAACCAGAATAGAAGAGCTTGCCCCACCCATGAGTAAATATTTCATAGTAGCCTCATTAGACCGTACATCTTTCTTGGTATATCCAGATAGTAAGTAGGAGCATAAACTGAAACATTCTGGAGCTACAAAGATAGTTATTAAATCGTTAGCACCGCATAAAAACATTCCTCCTAGAGTAGCTGTTAATACGAATAAGAGAAACTCTGTTATAGCCATTTCTGTACATTCAATGTACTCTACGGATAGAGGAATACATAGAGTTGAACATAGTAAAATAAGAAATTGAAAGATTTCGTTGAAATTGTTCATTTGGAAATTTCCCGAAAAGCTAATCATAGGTTCTTCTCTCCATCGGAACAATAGGGCCGTTATGCTCATTACTAAACTTGTTGAAGAGATGAAATATAACCAAGGTATATCTTTTTGATCAGAGATTGAATCGATCATCAGAAGAAGAATTAGGCCAAAAATTAGGATACATTCTGGGAAAATCAAACTTCCATCGAAGAGAAGCAAATGAAAGGCTTTCATAAAAATTCTCGTAGAATCGAGAATGAATTTTTCATTCTGTACATGCCAGATCATGAATTAGTAACTGCAGCCAATTTCAAAAAAAAATTCGAACTTTCCATTTTTGAAATGGAATAGGATCAAGATCAAACCTTATTCCATGGTATTTACACGAGGTTCCTCCTTAAGAAAGTCTCCGAGAGGGCTTAGTTGATCCATGATTTATGTTTCATCTTTCGTTTGTTTCGAGAAATCTATCGATCAATTCCGATTCTTTCTTTTTCTCTTGATTCTTTTCCGATCGAGATGTATAGATCCTGTTCATGGATTAACGAAAATGTGCAAAAGCTCTATTTGCCTCTGCCATTTTATGAGTCTCTTCCTTTTTGCGTATGGCATCGCCACTCCCTTTGGCAGCATCCACTAATTCGGAACTTAATTTGAAAGCCATATTTCGACCCGGACGTTTTCGGGATGCCGCTAATAACCAACGAATGGCAAGTGCTTTTCCTTGTGTGGATCCTATTTCAATGGGAACTTGATGAGTCGATCCACCTACACGTCTTGCTTTTACTGCTATATCGGGAGTTACTCCACGTATTGCTTGACGTAAAACAGATAGTGGATTTGTTTCTGTCTTTTGTTGAATTTTTTTCATGGCTCGATAGATAATTTGATAAGCCAATGATTTTTTTCCGTGTTTCAGAATACGGTTAACTAACATGTTAACTAATCGATTACGATAAATTGGATCGGATTTTGCTGTTTTTTCTTCTGCAGTACCTCGACGTGACATGAGCGTGAAAGGGGTTTAAGAATCCGTTTTCTTTTTATAAGGGCTAAAATCACTTATTTTGGCTTTTTTACCCCATATTGTAGGGTGGATCTCGAAAGATATGAAAGATCTCCCTCCAAGCCGTACATACGACTTTCATCGAATACGGCTTTCCGCAGAATTCTATATGTATCTATGAGATCGAGTATGGAATTCTGTTTACTCACTTTAATTTAAATTGAGTATCCGTTTCCCTCCCTTTCCTGCTAGGATTGGAAATCCTGTATTTTACATATCCATACGATAGAGTCCGTGGGTTTCCGAAATAGTGTAAAAAGAAGTGCTTCGAATCATTGCTATTTGACTCGGACCCGTTCTAAAAAAGTCGAGGTATTTCGAATTGTTTGTTGACACGGAAAAAGTAAGGGAAAACCTCTGAAATTATTTCAATATTGAACCTTGGACATATAAGAGTTCCGAATCGAATCTCTTTAGAAAGAAGATCTTTTGTCTCATGGTAGCCTGCTCCAGTCCCCTTACGAAACTTTCGTTATTGGGTTAGCCATACACTTCACATGTTTCTAGCGATTCACATGGCATCATCAAATGATACAAGTCTTGGATAAGAATCTACAACGCACTAGAACGCCCTTGTTGGCGATCCTTTACTCCGACAGCATCTAGGGTTCCTCGAACAATGTGATATCTTACACCGGGTAAATCTTTAACCCTTCCCCCTCTTACTAAGACCGAAGAATGTTCTTGTGAATTATGGCCAATACCGGGTATATAAGCAGTGATTTCAAATCCAGAGGTTAATCGTACTCTGGCAACTTTACGTAAGGCAGAGTTTGGTTTTTTGGGGGTGATAGTGGAAAAGTTGACAGATATACTGCCACTCTACAGAACCGTACATGAGATTTTCACCTCATACGGCTCCTCGTTCAATTCTTTCGAATTCATTGGATCCTTTTCTGCGCTCGAGAATCCCCTCCTTTCTTCCACTCTGTCCCGAAGAGTAACTAGGACCAATTTAGTCACGTTTTCATGTTCCAATTGAACACTTTCCATTTTTGATTATTCTCAAAGGAGAAGATTATTCTCTTTACCAAACATATGCGGATCAAATCACGATCCTATAATAAGAACAAGTTTGAATTTGTTCATTTGGAATCTGGGTTCTTCTACTTCATTTTTATTTACTATTTATTTCCTTCCCTTTTTTTTATATCTTTCCTTAAGTCCCATAGGTTTGATCCTGTAGAATTTGACCATTGAACGAAGGGTACGAAATCAATCTGATTGATTTTTCGATCAAAAGTACTATGTTAAATCTTCGGTTTTTTCCTCTTCCTCTAGCCCTATCCTATAGGTACAGAATCAATAGAGAACCCTTTCTTCTGTATGAATCGATCTTATTCCATTCCAATTCCTTTTCCCGCTACCTCCCAAGGAAAATATCGAATTGGATCTAAAATTAACGGGTTAGTGTGAGCTTATCCATGCGGTTATGCACTCTTCGAATAGGAATCCATTTTCTGAAAGATCCTGGCTTTCGTACTTTGGTGGGTCTCCGAGATCCTTTCGATGACCTATGTTGTGTTGAAGGGATATCTATCTAATATCTAATCCGATCGATTGCGTAAAGCCCGCGATAGCAACGGAACCGGGGAAAGTATACAGAAAAGACAGTTCTTTTCTATTATATTAGTATTTTCTATTATATTCGAATTAGATTAGTATTAGTTAGTGATTTAGATTAGTTAGTCATCCCGGCTTAGTGGGTCCTTTCTTCCGTGATGAACTGTTGGCACCAGTCCTACATTTTGTCTCTGTGGGCCGAGGAGAAAAGGGGCTCGGCGTGTACATGAGAGAAGCAAGGAGGTCACCCTCTTTCAAATATACAACATGGATTCTGGCAATGCAATGTAGAATGTAGTTGGACTCTCATGTCGATCCGAATGAATCATCCTTTCCGCGTAGATCAATCTTTGCCTGATAGGCAAGAGGATAGCAAATTACAAATTCTGTCTCGGTAGGACATGTATTTCTATTACTATGAAATTCATAAATGAAGTAGTTAATGGTGGGGTTACCATTATCCTTTTTGTAGTGATGAATCTTGTATGTGTTCTTAAGAAAAGGAATTTGTCCATTTTTGGGGGTCTCAAAGGGGCGTGGAAACACATAAGAACTCTTGAATGGAAATGGAAAAGGGATGGAACTCCAGTTCCTTCGGAATCGATAGTCAATCCTATTTCCGATAGGGGTAGTTGACAATTGAATCCGATTTTGACCATTATTTTCATATCCATAAGAAGACCCGGCTCTAAGTTGTTCAAGAATAGTGGCGTTGAGTCTCTCGACCCTTTGACTTAGGATTAGTCAGTTCTATGGGGCAGGGAAGGGATATAACTCAGCGGTAGAGTGTCACCTTGACGTGGTGGAGGTCATCAGTTCGAGCCTGATTATCCCTAAACCCAATATGAGTTTTTCTATTTCCTCCGCCGTGATTCAATGAGAATGGATAAGAGGCTCGTGGGATTGACGTGAGGGGGCAGGGATGGCTATATTTCTGGGAGCGAACTCCGGGCGAATATGAAGCGCATGGATACAAGTTATGCCTTCGAATGAAAGACAATTCCGAATCCGCTTTGTCTACGAACAAGGAAGCTATAAGTAATGCAACTATGAATCTAATGGAGAGTTCGATCCTGGCTCAGGATGAACGCTGGCGGCATGCTTAACACATGCAAGTCGGACGGGAAGTGGTGTTTCCAGTGGCGGACGGGTGAGTAACGCGTAAGAACCTGCCCTTGGGAGGGGAACAACAGCTGGAAACGGCTGCTAATACCCCGTAGGCTGAGGAGCAAAAGGAGGAATCCGCCCGAGGAGGGGCTTGCGTCTGATTAGCTAGTTGGTGAGGCAATAGCTTACCAAGGCGATGATCAGTAGCTGGTCCGAGAGGATGATCAGCCACACTGGGACTGAGACACGGCCCAGACTCCTACGGGAGGCAGCAGTGGGGAATTTTCCGCAATGGGCGAAAGCCTGACGGAGCAATGCCGCGTGGAGGTAGAAGGCCCACGGGTCATGAACTTCTTTTCCCGGAGAAGAAGCAATGACGGTATCTGGGGAATAAGCATCGGCTAACTCTGTGCCAGCAGCCGCGGTAAGACAGAGGATGCAAGCGTTATCCGGAATGATTGGGCGTAAAGCGTCTGTAGGTGGCTTTTTAAGTCCGCCGTCAAATCCCAGGGCTCAACCCTGGACAGGCGGTGGAAACTACCAAGCTGGAGTACGGTAGGGGCAGAGGGAATTTCCGGTGGAGCGGTGAAATGCGTAGAGATCGGAAAGAACACCAACGGCGAAAGCACTCTGCTGGGCCGACACTGACACTGAGAGACGAAAGCTAGGGGAGCGAATGGGATTAGATACCCCAGTAGTCCTAGCCGTAAACGATGGATACTAGGCGCTGTGCGTATCGACCCGTGCAGTGCTGTAGCTAACGCGTTAAGTATCCCGCCTGGGGAGTACGTTCGCAAGAATGAAACTCAAAGGAATTGACGGGGGCCCGCACAAGCGGTGGAGCATGTGGTTTAATTCGATGCAAAGCGAAGAACCTTACCAGGGCTTGACATGCCGCGAATCCTCTTGAAAGAGAGGGGTGCCTTCGGGAACGCGGACACAGGTGGTGCATGGCTGTCGTCAGCTCGTGCCGTAAGGTGTTGGGTTAAGTCCCGCAACGAGCGCAACCCTCGTGTTTAGTTGCCATCGTTGAATTTGGAACCCTGAACAGACTGCCGGTGATAAGCCGGAGGAAGGTGAGGATGACGTCAAGTCATCATGCCCCTTATGCCCTGGGCGACACACGTGCTACAATGGCCGGGACAAAGGGTCGCGATCCCGCGAGGGTGAGCTAACCCCAAAAACCCGTCCTCAGTTCGGATTGCAGGCTGCAACTCGCCTGCATGAAGCCGGAATCGCTAGTAATCGCCGGTCAGCCATACGGCGGTGAATTCGTTCCCGGGCCTTGTACACACCGCCCGTCACACTATGGGAGCTGGCCATGCCCGAAGTCGTTACCTTAACCGCAAGGAGGGGGATGCCGAAGGCAGGGCTAGTGACTGGAGTGAAGTCGTAACAAGGTAGCCGTACTGGAAGGTGCGGCTGGATCACCTCCTTTTCAGGGAGAGCTAATGCTTGTTGGGTATTTTGGTTTGACACTGCTTCACACCCAAAACAAAAAGCAGGGGGCTATGTCTGAGTGAAACTTGGAGATGGAAGCCTTCTTTCGTTTCTCGACGGTGAAGTAAGACCAAACCCATGAGCTTATTATCCTAGGTCGGAACAAGTTGATAGGATCCCCTTTGTTACGTCCCCATGCCCTGGGGCATGGGGGCGAAAAAAGGAAAGAGAGGGATGGGGTTTCTCTCGCTTTTGGCATAGCGGGCCCCCAGCGGGAGGCCCGCACGACGGGCTATTAGCTCAGCGGTAGAGCGCGCCCCTGATAATTGCGTCGTTGTGCCTGGGCTGTGAGGGCTCTCAGCCACATGGATAGTTCAATGTGCTCATCGGCGCCTGACCCTGAGATGTGGATCATCCAAGGCACATTAGCATGGCGTACTCCTCCTGCTCGAACCGGGGTTTGAAACCAAACCCCTCCTCAGGAGGATAGATGGGGCGATTCGGGTGAGATCCAATGTAGATCCAACTTTCGATTCACTCGTGGGATCTGGGCGGTCCGGGGGGGACCACCACGGCTCCTCTCTTCTCGAGAATCCATACATCCCTTATCAGTGTATGGACAGCTATCTCTCGAGCACAGGTTTAGGTTCGGCCTCAATGGGAAAAGAAAATGGAGCACCTAACAACGCATCTTCACAGACCAAGAACTACGAGATCACCCCCTTCATTCTGGGGTGACGGAGGGATCGTACCATTCGAGCCATTTTTTTTTCATGCTTTTCCCGGGGGTCTGGAGAAAGCTGCAATCAATAGGAAAAACCTCCCTTCCCGAAAGGAAGAGCGTGAAATTCTTTTTCCTTTCCGCAGGGACCAGGAGATTGGATCTAGCCGTAAGAAGAATGCTTGGTATAAAAAACTCACTTCTTGGTCTTCGACCCCCTAAGTCACTATGAGCGCCCCCGATCAGTGCAATGGGATGTGTCTATTTATCTATCTCTTGACTCGAAACGGGAGCAGGTTTGAAAAAGGATCTTAGAGTGTCTAGGGTTGGGCCAGAAGGGTCTCTTAACGCCTTCTTTTTTCTTCTCATCGGAGTTCTTTCACAAAGACTTGCGGGGGTAAGGAAGAAGGGGGGAACAAGCACACTTGGAGAGCGCAGTACAACGGAGAGTTGTATGCTGCGTTCGGGAAGGATGAATCGCTCCCGAAAAGGAATCTATTGATTCTCTCCCAATTGGTTGGACCGCGGGTGCGATGATTTACTTCACGGGCGAGGTCTCTGGTTCAAGTCCAGGATGGCCCAGCTGCGCCAGGGAAAAGGATAGAAGAAGCATCTGACGACTTCATGCATGCTCCACTTGGCTCGGGGGGATATAGCTCAGTTGGTAGAGCTCCGCCCTTGCAATTGGGTCGTTGCGATTACGGGTTGGATGTCTAATTGTCCAGGCAGTAATGATAGTATCTTGTACCTGAACCGGTGGCTAACTTTTTCTAAGTAATGGGGAAGAGGACCGAAACATGCCACTGAAAGACTCTACTGAGACAAAGACGGGCTGTCAAGAACGTAGAGGAGGTAGGATGGGCAGTTGGTCAGATCTAGTATGGATCATACATGGACGGTAGTTGGAGTCGGCGGCTCCCCCAGGGTCCCTCATCTGAGATCCCCGGGGAAGAGGATCAAGTTGGCCCTTGCGAACAGCTTGATGCACTATCTCCCTTCAACCCTTTGAACGAAATGCGGCAAAAGAAAAGGAAGGAAAATCCATGGACCGACCCCATCATCTCCACCCCGTAGGAACTACGAGATCACCCCAAGGGCGCCTTCGGCATCCAGGGGTCACGGACCGACCATAGAACCCTGTTCAATAAGTGGAACGCATTAGCTGTCCGTTCTCAGGTTGGGCAGTAAGGGTCGGAGAAGGGCAATCACTCATTCTTAAAACCAGCGTTCTTATCTTAAGACCAAAGAGTCGGGCGGAGGGGGGGGGAAAGCTCTCTGTTCCTGGTTCTCCTGTAGCTGGAACCTCCGGAACCACAAGAATCCTTAGTTAGAATGGGATTCCAACTCAGCACCTTTTGAGTGAGATTTTGAGAAGAGTTGCTCTTTCGAGAGCACAGTACAATGAAAGTTGTAAGCTGTGTTCGGGGGGGAGTTATTGTCTATCGTTGGCCTCTATGGTAGAATCAGTCGGGGGGCACGAGAGACGGTGGTTTACCCTGCGGCGGATGTCAGCGGTTCGAGTCCGCTTATCTCCAACTCATGAACTTAGCCGATACAAAGCTATATGATAGCACCAAATTTTTCCGATTCGGCGGTTCGATCTATGATTTATCATTCATGGACGTTGATAAGATCCATCTATTTAGCAGCACCTTAGGATGGCATAGCCTTATACTTATAAGGGCGATAAGGGCGAGGTTCAAACGAGGAAAGGCTTACGGTGGATACCTAGGCACCCAGAGACGAGGAAGGGCGTAGTAATCGACGAAATGCTTCGGGGAGTTGAAAATAAGCAGAGATCCGGAGATTCCCGAATAGGGCAACCTTTCGAACTGCTGCTGAATCCATGGGCAGGCAAGAGACAACCTGGCGAACTGAAACATCTTAGTAGTCAGAGGAAAAGAAAGCAAAAGCGATTCCCATAGTAGCGGCGAGCGAAATGGGAGCAGCCTAAACCGTGAAAACGGGGTTGTGGGAGAGCAATACAAGCGCCGTGCTGCTAGGCGAAGCAGCATGAATGCTTGCACCCTAGATGGCGAAAGTCCAGTAGCCGAAAGCATCACTAGCTTACGCTCTGACCCGAGTAGCATGGGACACGTGGAATCCCGTGTGAATCAGCAAGGACCACCTTGCAAGGCTAAATACTCCTGGGTGACCGATAGCGAAGTAGTACCGTGAGGGAAGGGTGAAAAGAACCCCCATCGGGGAGTGAAATAGAACATGAAACCGTAAGCTCCCAAGCAGTGGGAGGAGCTAGGTCTCTGACCGCGTGCCTGTTGAAGAATGAGCCGGCGACTCATAGGCAGTGGCTTGGTTAAGGGAACCCACCGGAGCCGTAGCGAAAGCGAGTCTTCATAGGGCAATTGTCACTGCTTATGGACCCGAACCTGGGTGATCTATCCATGACCAGGATGAAGCTTGGGTGAAACTAAGTGGAGGTCCGAACCGACTGATGTTGAAGAATCAGCGGATGAGTTGTGGTTAGGGGTGAAATGCCACTCGAACCCAGAGCTAGCTGGTTCTCCCCGAAATGCGTTGAGGCGCAGCAGTTGACTGGACATCTAGGGGTAAAGCACTGTTTCGGTGCGGGCCGCGAGAGCGGTACCAAATCGAGGCAAACTCTGAATACTAGATATGACCTCAAAATAACAGGGGTCAAGGTCGGCCAGTGAGACGGTGGGGGATAAGCTTCATCGTCGAGAGGGAAACAGCCCGGATCACCAGCTAAGGCCCCTAAATGATCGCTCAGTGATAAAGGAGGTAGGGGTGCAGAGACAGCCAGGAGGTTTGCCTAGAAGCAGCCACCCTTGAAAGAGTGCGTAATAGCTCACTGATCGAGCGCTCTTGCGCCGAAGATGAACGGGGCTAAGCGATCTGCCGAAGCTGTGGGATGTAAAAATACATCGGTAGGGGAGCGTTCCGCCTTAGAGGGAAGCCCCCGCGCGAGCAGCGGTGGACGAAGCGGAAGCGAGAATGTCGGCTTGAGTAACGCAAACATTGGTGAGAATCCAATGCCCCGAAAACCTAAGGGTTCCTCCGCAAGGTTCGTCCACGGAGGGTGAGTCAGGGCCTAAGATCAGGCCGAAAGGCGTAGTCGATGGACAACAGGTGAATATTCCTGTACTACCCCTTGTTGGTCCCGAGGGACGGAGCAGGCTAGGTTAGCCGAAAGATGGTTATCGGTTCAAGAACGTAAGGTGCCCCTGCTTTTTCAGGGTAAGAAGGGGTAGAGAAAATGCCTCGAGCCAATGTTCGAGCACCAGGCGCTACGGCGCTGAAGTAACCCACGCCATACTCCCAGGAAAAGCTCGAACGACCTTTAAACAAAAGGGTACCTGTACCCGAAACCGACACAGGTGGGTAGGTAGAGAATACCTAGGGGCGCGAGACAACTCTCTCTAAGGAACTCGGCAAAATAGCCCCGTAACTTCGGGAGAAGGGGTACCTCCTCACAAAGGGGGTCGCAGTGACCAGGCCCGGGCGACTGTTTACCAAAAACACAGGTCTCCGCAAAGTCGTAAGACCATGTATGGGGGCTGACGCCTGCCCAGTGCCGGAAGGTCAAGGAAGTTGGTGACCTGATGACAGGGGAGCCGGCGACCGAAGCCCCGGTGAACGGCGGCCGTAACTATAACGGTCCTAAGGTAGCGAAATTCCTTGTCGGGTAAGTTCCGACCCGCACGAAAGGCGTAACGATCTGGGCACTGTCTCGGAGAGAGGCTCGGTGAAATAGACATGTCTGTGAAGATGCGGACTGCCTGCACCTGGACAGAAAGACCCTATGAAGCTTGACTGTTCCCTGGGATTGGGTTTGGGCCTTTCCTGCGCAGCTTAGGTGGAAGGCGAAGAAGGCCTCCTTCCGGGGGGGCCCGAGCCATCAGTGAGATACCACTCTGGAAGAGCTAGAATTCTAACCTTGTGTCAGGACCTACGGGCCAAGGGACAGTCTCAGGTAGACAGTTTCTATGGGGCGTAGGCCTCCCAAAAGGTAACGGAGGCGTGCAAAGGTTTCCTCGGGCCGGACGGAGATTGGCCCTCGAGTGCAAAGGCAGAAGGGAGCTTGACTGCAAGACCCACCCGTCGAGCAGGGACGAAAGTCGGCCTTAGTGATCCGACGGTGCCGAGTGGAAGGGCCGTCGCTCAACGGATAAAAGTTACTCTAGGGATAACAGGCTGATCTTCCCCAAGAGCTCACATCGACGGGAAGGTTTGGCACCTCGATGTCGGCTCTTCGCCACCTGGGGCTGTAGTATGTTCCAAGGGTTGGGCTGTTCGCCCATTAAAGCGGTACGTGAGCTGGGTTCAGAACGTCGTGAGACAGTTCGGTCCATATCCGGTGTGGGCGTTAGAGCATTGAGAGGACCTTTCCCTAGTACGAGAGGACCGGGAAGGACGCACCTCTGGTGTACCAGTTATCGTGCCCACGGTAAACGCTGGGTAGCCAAGTGCGGGGCGGATAACTGCTGAAAGCATCTAAGTAGTAAGCCCACCCCAAGATGAGTGCTCTCCTATTCCGACTTCCCCAGAGCTTCCGGTAGCACAGCCGAGACAGCGACAGGTTCTCTGCCCCTGCGGGGATGGAGCGACAGAAGTTTTGAGAATTCAAGAGAAGGTCACGGCGAGACGAGCCGTTTATCATTACGATAGGTGTCAAGTGGAAGTGCAGTGATGTATGCAGCTGAGGCATCCTAACAGACCGGTAGACTTGAACCTTGTTCCTACATGACCTGATCAATTCGATCAGGCACTCGCCATCTATTTTCATTGTTCAAATCCTTGACAACGCGAAAAACCATTGTTCAACTCTTTGACAACATGAAAAAACCAAAAGCTCTGCCCTCCCTCTCTATCTATTCAAGGGATAGAAGGGCAGAGGCCCTTGGTGTCCCTTCCAGTTAAGAATTTTGGCCTCACAATCACTAGCCAATAGGCTTTTCTCCCATGCCTTTCTTCGTTCACGGTTCGATATTCTGGTGTCCTAGGCGTAGAGGAACCACACCAATCCATCCCGAACTTGGTGGTTAAACTCTACTGCGGTGACAATACTGTAGGAGAGGTCCTGCGGAAAAATAGCTCGACGCCAGGATGATAAAAAGCTTAACACCTCTCATTCTTATTACTTTTTCAACGAATAAAATGAAAAATCAAAAGGTCGTCTTATTCAAAACCCCAATTATGACATCCCTTCTCTCCCACTTCACACCTCTAAACGCACCAGAGATAAACGCGCTTCCACATCTTCTTAACCTGAAAAGGCTGGGGAGAGGAAAGGTTCCTTTTTTTGAGGGTACTCCCGGGAACAGATCCAGTGGAGACGGGGTGGGGCCTGTAGCTCAGAGGATTAGAGCACGTGGCTACGAACCACGGTGTCGGGGGTTCGAATCCCTCCTCGCCCACAATCGGCCCAAAAGGGAAGTACCTTTTCCTATGGGGGTAGGAAAATCATGATCGGGATAGCGAGCGGAACAAAAGCTATGGAACTTGGGTGTGGGCCTTTGGAATGGCTTTTTCTTTTTATTTATTTATTTATTATGAACGGTGTAATCATTACGCATAGTATGCCCCCTGGTCCATCCGCGTATTTTTTTTCTTTTACGACCCGTAACTCTTCCTCAGCCGGGCTTGGGCAGAATAGGAGAGCAAGTATTAGTAGCATAACACATAACAAAAAAAGCCTTTCTCCTCATTAATATGAATATGTTTGCTCGTGGCAATTGTGAACTCTCGGGAGAATCGATGACTGCATCTTTGATGCAGTGCTAGTACATTTGAGAATTCTTAATTGGCTAGTTGTAAATAGCCCCAGGGCTATGGAGCAAAGGATTATCCGGGACCTACACCGAGGTATTGACAGTCATTCGCAAATCTCGCAGAACAGAATGGGGTACGATGAGATAGAAACAAAAAAGACAGAGAGTTCCCTACCCTTAACGGTCAAAGTTAGCCCTGAATTCGTTAATTCAGAATGAATCAAATCTCCCCAAGTAGGATTCGAACCTACGACCAATCGGTTAACAGCCGACCGCTCTACCACTGAGCTACTGAGGAACAGCGGGGGATTAGATCTCATAGAGTTCAATTCCTGTTCTCAACCTATGACCAATATGAGCTCGAACCCTCCTTCGTAACTCCCGGAACTTCTTCGTATTGGCTCCCTTCCATGCCTGATTTCAGAGGGAACCTCAAAGTGGCTCTATTTCATTATATTCCATCCATATCCCAATTCCATTCATTTAAATTTAATACCCCTTTTGTACCATTGACATAACAGATGTCGTTTCTAGTCTATCTCTTTCTATTTCTTTTCTATATATGGAAAGTTCAAAAATCATCATATAATAATCCAGAAATTGCAATAGAAAAGAAATAAGGGAGGTTTGTGATGATTTTTCAATCTTTTCTACTAGGTAATCTAGTATCCTTATGCATGAAGATAATCAATTCGGTCGTTGTAGTCGGACTCTATTATGGATTTCTAACCACATTCTCCATAGGGCCCTCCTATCTCTTCCTTCTCCAAGCTGAGGTTATGGAAGAAGGAACCGAGAAGAAGGTATCAGCAACAACTGGTTTTATTACGGGACAGCTCATGATGTTCATATCGATCTATTATGCACCTCTGCATCTAGCATTGGGTAGACCTCATACAATAACTGTCCTAGCTCTACCATACCTTTTGTTTCATTTCTTCTGGAACAATCACAAACACTTTTTGAATTATGGACCCGCTACCAGAAATTCAATGCGGAATTTCAGTATTCAATGTGTATTCCTGAATAATCTCATTTTTCAATTATTCAACCATTTCATTTTACCAAGTTCAGTGTTAGCCAGATTAGTTAACATTTATATGTTTCGATGCAACAACAAGATGTTATTTGTAACAAGTAGTTTTGTTGGTTGGTTAATTGGTCACATTTTATTCATGAAATGGCTTGGGTTGGTATTAGTCTGGATACGGCAAAATCATTCTATTAGATCGAATAAGTACATTCGATCTAATAAGTACCTTGTATCAGAATTGAGAAATTCTATGGCTCGGATTTTTAGTATTCTCTTATTTATTACCTGTGTCTACTATTTAGGCAGAATACCGTCACCCATTTTTACTAAGAAACTGAAAGAAACCTCAAAAAAGGAAGAAATGGAAGAGAAGGAGACAGATAATAACAAAATTAATACACAAGAGAAATAGAAGAAAAGATAAAAAGAAATGCGACCCCCTCCTATGTATTTAACACCTTCTCCTATAAAGAAACTGCTAACACCAACGCCATTTGTAATGCCATCAATTATTCGTTTATCAAAAAAATGAGTTAATTTTGCCAATCTTCTTATCATAGAACTAAAAGATGTTTCATAAAAAACATCTATATAAGCCCGATTATACGACCAATCATATAGGGCGTTTAGCATTTTGTCCCAATGGTTCCCGTTCAAACTTCTTTTATTTTTAACAAATGAATTAATAAAATCAAAATTTTGAAAAGATGAATAAATTGGTTTATATAAAAAAGAAGCTAGAACTATTCCGAAATAAGCCAGACTCACTGAAAAACTTGCATCTTTCAAAAATTCACACCAATTTGTCGAATCTTTTGAATTTTGATGTAGAAGATTAATAGAAGGGGCTAACCATTTTGATAATATATCTGTTCCTTCTTGATTAAAAGGAATTCCTATAGATCCAACAAACAAAGTAAAGGGTATTAATACAAGTAACGAAAATAAGATAGTATTACCCGATTCATAAGGATAGTGAAAGGACTTTTTCTTATCAAAATAAACAATATTAATAAAAGGTTGTTCCCCATTTCTTTTTTTTACATTCTTATGACTTCGATCCACTTTTTTTGAAAAAGAACTTTCATTTTTTTTTATTGTTAATAAACACAAATTTTTGTTAATTTTTTTTGAGGATCCTTTTCCCCATAGAGATATTGAATAGAAAAAAATATTTTGATTGCCACTGTAATTTTGAAAATGAACGTTTAAATGCCCTTCAAAAGTAACTAAATAGATCCGAAACATATAAAATGCAGTTAATCCCGCGGTAATCGAAGCTATTATTGCAAAAATGGGTGAATACAACCAACTATCATTAAGAATTTCATCTTTTGACCAAAAACAAGCAAGAGGTGGAATCCCACAAAGGGAAAATGTACCTAATAGAAAAGAGGTTTTGGTAATCGGGACATATTTTGTTAAACCACCCATAAGACCCATATTCTGATTTTTCTCGGGAGAATAGCCAACAATACTTTCCATTGAATGGATAATGGATCCAGACCCTAAAAATAATAATGCTTTTGAATAAGCATGAGTAATCAAATGAAATAAAGCACTTCGATAAGATCCCATACCCAAAGCTAACATCATATAACCCAATTGAGACATTGTCGAATAGGCTAAACCTCTTTTAATGTCTTTTTGAGCAAGAGCTAAAGTAGCTCCTAATAATACCGTGATTATGCCTATCAACGAGATAAAATCCATTATATAAGGTATAACTATGAAAAGAGGAAGAAGACGAGCTACAAGAAAAACCCCCGCCGCTACCATAGTAGCAGCATGGATAAGAGCGGAAATAGGAGTGGGTCCCTCCATAGCATCAGGTAACCACACATGAAGAGGGAATTGTGCAGATTTAGCAGCAGCACCAGCAAATAATAGAACAGCACACAAGGTACCAAATGGAAAATTAACTTCATTATTGGAAATCAAGTTATTGAATATTTCGAATAAATCCCGAAATTCAAAACTCCCTGTTAGCCAAAAAAAACCAAAAATTCCTAATAATAAACCAAAATCCCCTACACGATTAGTTACAAACGCTTTTTGACAAGCATTTGCTGCAAGAGGTCGTGTGAACCAAAACCCTATTAATAAATAGGAATACACTCCAACTAATTCCCAAAAAATATAAATTTGTATCAAATTTGAACTAGTAACCAATCCCACCATCGACGTACTGAAAAAACTCATATAAGCAAAAAATCTCAAGTATCCTTGATCATGAGCCATATAATTATCACTATAAATAAGAACTGTAATTCCAACAGTAGTGATTAACATTAACATAATAGAAGAAAGTGGATCAATCAAGTAACCGAATTCTAAAGAAAAATCATTATTAAGCGTCCAAGACCATACATATTGATAAACCAAATTACTATTTATTTGTTCAAGAGAAAGGTTAATTGAAAAAACCATGACTATACTTAACAATAAAATAGTCGGAAGAGCCCATAGACGACGAAGATTTTTTGTTGCTGTCGGAAAAAGAAGAAGCCCCACTCCTATTAACATAGGAACTGGAAGCAGAACGAGAGGTATGATCCAACCATATTGATATGTCTGTTCCATAAAAAAAGTTTTTTCTTTTTTTTTTTCTTTTTATACTTATTATTATGCATTCTGAGGGTCTACTAAATACTTTAAATATTCAAACCAAGAAGTGACAGTTGGTCAAATGAAAAAATTGATTACTCAGTCCACTTGTAATTTGTTTCACTTATCTTATCTATTTTTTCTATTCTTTAAAATTTTTCTAACAAAATATTCTCTAGAAAAGAAATACATAATGAATTTGAAAAGCACAGATCTTTTTTGAGCAATAAACAATAGATGTCTTTCACATCCAACTAGTAACCTCTTAATTCGTATTTAAATGGCAGTTCCAAAAAAACGCACTTCTGCATCAAAAAAGCGTATTCGTAAAAATTTTTGGAAAAAAAAGGGATATTGGGCAGCGTTAAAAGCAGTTTCCTTAGGAAAATCTCTTTCTACCGGGAATTCAAAAAGTTTTTGTGTGACAAACAACTAAAATGTAAAATGCGTAATAAAACGTAATACGTTGAAATGATTTCAAGAAGGCCCCTTGACCCGTTCCATTTCCTGTTTATTAATTTATTAATTCAACAGGAAATGGAATTTAGTATGCTATTATAACTAGTAATTTCTAATTTTCTAAGAAATTCAGTCAAGGAAAGACGAAAATACACACTAAAAGAAAAACCCTAAATGTAAATAATGAACCCTCAAACATTTTGTAAAAAATACTGCACCCAATTGAATTATTAAATCTAGACGATTTTCTATTCATAGGTTATTATGAGTTCAAGACAAGCCGCCATGGTGAAATTGGTAGACACGTTGCTCTTAGGAAGCAGTGCTAAAGCATCTCGGTTCGAGTCCGAGTGGCGGCAGAGCATCTCCTAAAACAAAGTAATTAAATCCTATAATGAATAATGAATTTAATTTCCTATTTTGATTTTCTAATTTGAATTTTTCTAATTCTAATTAAGGGACTTTTTTTTATGATATTTTCAGCCTTAGAGCATGTATTAACTCATATTTCCTTTTCGACCATTTCAATTATAATTATAATTTATTTGATAACCTTTTTAGTGGATGAAATCGTAAAACTTTATGATTCATACAAAAAAGGCCTGATAATCGCTTTTTTCTGTATAACAGGGTTATTGATCACTCGTTGGATTTATTGGGGGCATTTTCCTTTAAGCAACCTATATGAATCATTAATCTTTCTTTCATGGGGTTTTTCTTTTTTTCATATAGTTCCTTATTTCAAAAAAAATCCAAAATTTATAAGTACAATAATTGGCCCAAGTGCTTTTTTGACCCAAGGCTTTGCTACTTCAGGTGTTTTTACGGAAATACACGAATCCACAGTGTTAGTACCTGCTCTTCAATCCGAATGGCTAATAATGCACGTAAGTATGATGATATTAAGCTATGCATCCCTTTTATGCGGATCATTATTATCAGTATCAGTTCTGGTCATTACAGTTCGAAAAAAAGGAAATTTCTTTTCTACGAGTAATCTATTAAATTTAAATGAGTCATTTTTCGCTGATGAAATAGAATATATAAATGAAGGAAAGAATGTTTTACAAAATATTTCTTTTTTTTCTCCAAAAAATTATTACAGGGCGCAATTGATTCAACAATTGGATTATTGGGGTTATCGGGTTATTAGTCTAGGATTTATCTTTTTAACTATAGGAATGCTTTCTGGAGCAGTATGGGCTAACGAAGCGTGGGGATCCTATTGGAGTTGGGATCCAAAAGAGACTTGGGCTTTTATTACTTGGATTATATTTGCGAGTTATTTACACACTCGAACAAATACCAAATTTACGAGTACAAATTCAGCAATTGTAGCATCGATTGGCTTTCTTATAATTTGGATATGTTATTTTGGGGTCAATCTATTAGGAATAGGACTACATAGTTATGGTTCATTTCCATTACCATTAAATTGAATTCGACAGGTAGTTCTTACGAATAGGAATCTTTTTTATCTAATACGTATTGGAAACTTTGTGTGAACTGGCGAGAACCCTCCGAATGACTATAACATTTGATTCGGGAGGTTTTCACCAGTTCAAATTGCATCCCACAAGAGAACAAGAAAAGCCGTCTTCTCCTTTTGACTTTGTACAAGGAGAACACTTTTTTTCAAATGATACAATTTTGTTTATTTGTTTTCTTTATTTCTAAAAGCTATCTAGAAAAGGAATTAGATAAAATAACTTCTGTTTTTTCAACTGATAATGAAAGAGCGAAATCAGGGTATATACCAATACCTAGTACGGGTAAAAAAATGGAGATCGAAAGAAATAACTCTCTTGGCCCAGAATCAAAAAAATAAGAATTTGAAAAATTAAATATTTTGTACCCATAGAACATCTGGCGTAACATAGATAATAAATAAATAGGAGTTAATAGCATTCCAATTGCCATTACAAATGTAATGAGGAGTTTTGTCATTAAAAGATATTTTGGACTAGTAATTAGTCCAAAAAAGACTATTAATTCAGCAACAAAACCACTCATACCTGGTAATGCAAGGGAAGCCATCGAAAAGCTACTGAACATTGTGAACATTTTTGACATTGGAATAGCTATTCCACCCATTTCGTCAAGATAAACAAGACGTATTCGATCATAAGTCGTTCCGGCCAAGAAAAAAAGTGCAGCACCAATAAATCCATGAGAGATTATTTGTAAAAGGGCTCCATTTAGTCCCATATCGGTGATAGAACTAATTCCTATAATTATGAACCCCATATGAGATACAGAGGAATAGGCTATTCTTTTTTTTAAATTTTGTTGACTGATAGATGTTGAAGCTGCATAGATTATTTGTATTGCGCCTACTATCATAAACCAAGGGCAAAATTGAGAATGAGCGTGGGGGAATAATTCCATATTAACGCGAACTAATCCATACGCTCCCATTTTTAATAAGATTCCGGCTAGAAGCATACAAGTACTATAATGCGCTTCTCCATGGGTATCTGGTAACCATGTGTGTAGGGGTATGATTGGCAGTTTTACAGCAAAAGAAATAAGAAATCCAATATAGAATATTATTTCCAAGACCACAGGATAGGTCTGGTTAGCTAATTTTTCAAAATTTAATGTTGGTTCAGTAGAACCATATAAACCGATACCCAGAACTCCCATTAAAAGAAAAATAGAACCCCCCGCGGTATACAAAATAAATTTTGTAGCCGAATACAGACGTTTTTTTCCTCCCCACATGGATACAAGTAGATACACAGGAATTAATTCGAACTCCCACATGAGAAAAAAAAGTAAAAGGTCTCGAGAAGAAAATAATCCTATTTGTCCACTGTACATTGCTAACATCAAGAAATGAAATAATCGTGAATCTCGAGTAACCGGCCAAGCCGCTAAAGTAGCTAAAGTAGTGATGAATCCAGTGAGTAAAATGGGTCCTATAGAGAGTCCATCTATTCCTAATCTCCAATGAAAATCCAAAGAATCGATCCATTTATAATCCTCCACGAGTTGGATTAATGGATCATCAATTTGGAAATGATAACAGAATGCATAAGTCGTTAAAAGAAGCTCTAATAAACAAATACATACAGTATACCACCGGATTGATCGGTTTCCCTTATGTGGAAAAAAGAAAATTAAGGAACCCATAAATATGGGTAAAACTGCAATTATTGTTAAGCAAGGAAAATGATTCGTGGTAAAGACAAGATACACTTGGGCCAGAAAAACCCGTGCGCAAAATATTTGAATTTGATTTGCGCACAGGTTTTGTCGGTAAAAAAAAAACAAGAAAATGGAATCAAGTAGAGTTTTATGGAACGTATCAATAAGCTAGACCCATACTGCGGGTTGTTTCATGCCATAAATAAACTCGAACACTCAAGAAATCCGTTGGGCAGGCGGATTCACATCTCTTACAACCAACACAGTCCTCGGTCCTTGGAGCAGAGGCAATTTGTTTCGCTTTACATCCGTCCCAGGGTATCATTTCTAATACATCGGTGGGGCACGCTCGGACACATTGAGTACATCCTATACATGTATCATAAATCTTTACTGAATGTGACATTGAATCTATAGCTTTTGAGCGTCATAAATTTTCGGTCTAGTTTAAGTTTAATTTGAAATGAATCCTATATTTATATTTATTAGATACCAGACGAACCAATGAGTGATCAGAATCAATCTGCTTCCGAATTTGTTTATGAGCGAAGACCAAAATACTTTGATTTCTTATGTTATGTTTTTCCAACCAAGATCATATTTTACTCGTATCAACCCAACTAATTTAAATCAATTTAGGAATATTTTAATTCTGTTTATACGATTAATACTATTTATTCAACAAATTGGATTGATTAATACGAGTTGATTTTTTGTTACGATAAATTGATGAAACAATAGCCGACCCAATGGCTGCTTCAGCGGCTGCAATAGCTATAACAAAAATGGAGAAAATGTCTCCTCTTAATTGACGATTATCAAAAAGATCAGAAAATGTTACAAAATTTATATTAACTGAATTTAATATAAGTTCAAGACACATAAGAGCTCTAACCATATTTCGACTTGTGATCAATCCATAGACACCAATAGAAAATAAATAGGAACTCAAAACAAGTATATGCTCGAGCATCATTAACCAACTCCTTATCACTCTTGATTCATTTCAATCTGAACAATAATTCCATTGATTAGATTCAAATCTAACAAGTATGGAATAAAACAAGAGATATAGATCGGTAATCGCCAAAACAATTATAATATTTTCCTTCCATTAATTTGATTTTATAGATTTTTTTGAATCGCTCATTTGAAGGGTTTATTATTGACGAGCTATAGCAATTGCACCTATTAAAGTGACTAAAAGAATTATTGAAATGAGTTCAAATGGAAGAAAAAAATCTGTTGATAAATGAATTCCGATTTGTTGACTATTAATTACCAAATCTTGTTCTAGAATCTGATTTGATTTTGTAGTCCAAAGGATCCCATACCAGGATGTATCTAGAATAGTAGTCATTAGTAAAATAAAAAAACTTGTACAAACCATTGAAGTAACTTGATCCCCAACTGTCCAAAGATAAAAATCTTTGTAATACTCTGAACCATTCATAAACATTACAGCAAAAATGATTAAAACATTGATAGCTCCGACATAAATAAGGAGCTGCGCAGCAGCTACAAAATATGAGTTCGATAGAATATAGAATAAAGATATACAAAAAAGAACCAATCCTAATGAAAAAGCCGAATAAATCGGATTCGGAAATAATACTACTGCTAGACTTCCTAATATAAGACCTGATCCCAGAAAGACTAAAAGAAAATCATGTATTGGTCCAGGTAAATCCATTTTTATAGAAAAAATTAAAAAATTTCATGCCCTTGTTGATCTGATCCGGAAAAAGAAGTTATAATAAAGATATTAGGATCCTTCTTAATTCAATTTAATTGAATGAAATTTCAATGGGGGGGGGGAATTAATGTAAATCTAGTTAGTAGGCTAGACTTTTTCTTAAAACGAAAAACAGAGGTTAAAACTATCCATTTTAAAATCCTTATTCCAATAGAAATCATTTTTAAGCAAAATGAAACCGCGATTCTTGCCCCTTATTGACCGAGCAAAAACCTCATTACTTTAGACCAAAAAGCTGTTTTAATTTGGAAATGGTTTTTGAATCAAGAATCTTCAATCTTCTAGATTTGGTGAATTCGAAGAAATTGTTCGAATTGTGTAATCATCGATTACAGCCACCGGTAATCGACCTAAAGCAATTTGATTATAATTCAATTCGTGTCGATCATAAGTAGAAAGTTCATATTCTTCAGTCATTGATAAACAATTTGTTGGACAATATTCAACACAATTACCACAAAATATACAGATGCCAAAATCAATACTGTAATTAAGGAGTCTTTTCTTTCGAATATTAGTTTCCAATTTCCAATCTACAAGGGGTAGGTTTATAGGACATACACGAACACATACTTCACAAGCAATGCATTTATCAAATTCAAAATGAATTCGGCCTCGGAAACGTTCCGATGTGATCAATTTTTCGTAGGGGTATTGAATAGTTACAGGTAACCTATTTGCGTGGGCCAGAGTAATCACGAAACCTTGACCAATGTACCTGGTGGCTCGGATTGTTTGTTGACCAGAATTCAAAAACTGAGTTAGCATAGGGAACATATCGAAATATTTATAACTAATTTGACTTGTTTCTTTCTCTTGTTTGAGACAAGTTGTGAGAGTTGTGAGAATAGAATATTCTATTCCTTTACAATGAAAGAAGTTGGGACGAAGTTGTTAATAATAGATTACCTAGAGAAATAGGTAAAAGAAATTTCCACCCAAGATTTAATAGTTGGTCCATTCTTAGTCTCGGTAAAGTCCATCTTGTTGCAATAGAAATGAACAAAAACAAATAAGTTTTAGCTAATGTAATAAAGATACCGATTATTGTTCCAAAAACTTGACTTCTTTTATTTATATTAAAAAGCTCAGTAACGAATGGATATGGAATAGAAAGATTCCAACCCCCCAAGTAAAGAACTGTTACAAATAACGAAGAAACTAGTAGATTTAGATACGAAGCAACATAAAATAAACCAAATTTGATACCTGAATACTCGGTTTGATAACCTGCTACTAATTCTTCTTCTGCTTCTGGTAAATCAAAAGGCAATCTCTCACACTCGGCTAGAGATGAAATTAGAAAAACGATAAACCCTATAGGTTGACGCCATAAATTCCACCCCCAAAAACCATATTTTGATTGCACTTCAACTATATCAACCGTACTTGAGCTGTTAGATAATCATAGTCGACGATAACATCACTGTTCCCGTCGCTATTACAGAACCGTACATGAGATTTTCACCTCATACGGCTCCTCAGAGATCATAAATTCATTTAAGGACCTTTCACCATTCTTTATCTTGATGTGTTTGTGTAAGTGTAAGATGGATATAGAGTTAAACTCTTATCATAAAGCCTAGAATTAGACCAACGGAATTCTGTCTGCTAGAGTTATAGTAAAATAGTGCTTCTGAATTGATCTCATCTTTTAAGAATTCTCATTTTTCTTTATTAATTAATAACTTTATCCTTGAATAAAAAAAGAGTTCCTTTTTTAGGGTAGATATTTCAACTTATCATTTTTGATTACGAAAAAGAATTAGATATTGCACTACATAATACTAAATACTAATTTTATTTCCTTCTGATTCTCCTTTCTCATAATCTCATAAAAAAATTAAAAGATTTCTTCGTTCTTGATAGTTATTTACTTAATCGGTGGATAGGAACATACTCTGGATCGAAATCTTGGGGAGTACTTCTTAATTATTTCTACGAACTTAAAGCCCCAATTCGAATTACTTTTCTATAAATAATATAAATAAAAAAAATATCCTGTTCGATAATTTACAGAATCTACATAACAAACCCTTTGTGTATCTTAATCTTCCTAACCATCCACTCATTTTTGGAATTGGTAATAAATCTATGAGAATAATTAGTAAAACCCCCATAAAGTTGATTTTTTGAATCCGATTCAAGTGATGATGAGTAATCAATCAATCTCGGAGTAAACAGTCTCGACTGCTTCTATTTGCTTTCACTTAATTCTCGTACATAGGAAATGAGATTGAATTTTTTTAACAGCAATTTGGAAACCGTTTTATTTCACTCATATAACTATCTGGTTTAGTTCATCCACCCCAACGATACTGATGAATCAAAAAAAAATCGATATCATTTAACTCTCTTGCTAGAAAGAAAAGACCTAGGCGAATCTTTATGTCTCACCGAATCGCACGTAGAGATATTGATAATACACATAGAGTTAATGGTATTTCATAACTAATTGATTGAGCAGCAGCTCTTAATCCACCTAAAAAAGAATATTTATTATTTGATCCATATCCCGACATCAGAAGTCCAACCGGAGCAAGACTTGAAACGGCGATCCATAAAAAAACACCAATACTAAGATCGGTTAGAAGAAAGTGATAGCTAAAAGGAATTACTGAATAACTTAATAAAATGGATATTACTGCTATAGCTGGCCCGATACTGAATAAACGAGTATCCCCCCTAGACGGAAGAAGATTTTCCTTGAAAAGTAATTTTGTACCATCTGATAGAGCTTGAAAAATTCCTAAAGGCCCCGCGTATTCGGGCCCAATACGTTGTTGTATCCCTGCAGATATTTCTCTTTCTAACCAAACAATTACTAGTACACCCAGTGTGATTCCTAATACAAGAGTGAAAATAGGGACAAGGATCCATATGATCCCATAGACTTCTTTTAACGATTCCAATCTGGAAAAAGAATAGATAGCTTGTATTTCTGTTGTCTCCATTATCATTTCAACGATCAACTTCTCCCATAATGATATCTATGCTACCTAGTATCGTCATAATATCAGCCAATTTCATCCTTTTAACTAACTGAGGAAGAATTTGCAAGTTAATAAAACCCGGCGGTCGAATTTTCCATCTCCAAGGAAAAACACTCTGATCCCCTATCAAAAAAATTCCCAATTCCCCCTTTGGGGCTTCAACTCTTACATAAAGTTCTTGCTTGGACAATTCAAAGGTTGGAGAAGGTTTTTTACTAATAAATCTATATTCGAAATCATTCCATTCAGGATCTTTTATCCTACCAAAGCGTCGGATTTCTAAATTCTCATATGGTCCCCCTGGGATTCCTTCCAGAGCCTGCTGGATAATTTTTATGGATTCTGTCATTTCACTGATTCGTACTAAATACCGAGCTAATGAATCCCCCTCTTTTTGCCATTGGATCTCCCAATCAAATTCGTCGTAACATTCATAACGATCAATTTTACGCAGATCCCATTGTATTCCGGAAGCTCGTAGCATTGGCCCCGATAAACCCCAATTTAGAGCTTCCTCTACACCAATAATACCTATACCTTCAACTCGTTCTAAAAAAATGGGATTCTGTGTAATAAGCGTTTGATATTCAGCAACCCCAGTTAAAAAATAATCGCAAAAATCCAAACATTTATCTATCCAGCCATGAGGTAAATCAGCAGCGACGCCCCCGATACGAAAAAAATTATGCATCATACGCATACCGGTAGCGGCTTCGAAGAGGTCATATATCAATTCTCGTTCTCGAAAAATATAGAAGAAAGGGGTCTGTGCTCCAATATCTGCCATAAAAGGGCCGAGCCATAACAAATGGGAAGCAATACGACTCAACTCCAACATAATAGTTCTGATATAGCTAGCTCTTTTAGGTACTTGAATGTTGCCTAGCTGCTCGGGCCCATTTACAGTTATTGCTTCTGTGAACATCGTAGCTAAATAATCCCAACGCGTTACATAAGGCAAATATTGTATAATTGTTCGATTTTCCGCAATCTTCTCCATCCCTCTATGTAAATAACCCAATATTGGTTCACAGTCAATAACATCTTCACCATCGAGAGTAACGATCAGTCGAAGAACACCGTGCATTGATGGGTGGTGAGGGCCCATATTGACTATCATAAGGTCCTTTCTTGTAGTTGGCGTAATCATAATTTTTTTCTCGAGTTATTCTTCCATGCATTGCTGAAATTGAAAAGAAGTTTATCAAAATGTAAACAATTAAGTCCAACCGGCATCGCTTTTAAAATTAACGAATTTTTCTCTCTCGAATATTCAACTCACTAATTAATTCTGTATACCGTCCGCTATTCTTTTTTGACAAATAGGCCAGTAGTCGTTGCCGCTTTCCCAAAATTTTTCGCAAACCCCTCTGAGATGAAGAGTCCTTTTTGTGCAATTCTAAATGTGAAGTAAGTTTCCTTATCTTAGTGGTGAAACTAAATACTTGAAATTCAACAGACCCCGCGTTTTCTTCTTTTTCTTTTTGAGAAATAACCGAAATGAATGAATTTTTTATCATAAAAAAATTTCCCCTTCTCTTTTTACAAATATGTATTTTACTGATCAGTAATAATAATGCTATTACGGTATATAAATAATCGAATCAAAGTTTCTTTCGAAACTCCTCAATCAATCTAATTTGAAATTGGCTTTAGATAGGAATAGAAAAGATAAATAATAGGTCCACCTTCATATTGAAAATGAGAGGCCTAAAATGAAGAAGGTTCTGTTGATTCAGTTTCAGATCTAATTAATAATTGGGACATTATTTATATTTCTTTCATATTGGATACTGACATGTGACCCACCTATGTATTTGTTTGCTTTCACAGACCCTATATAATTAAATAATTAATTATAATTATATTATATAATTATATTTTCTATAATTATAATAATAATAGATATAGAAGTTATTCTATTATATCTAGAATTGAATTCTAGATCATAGATTAATAGCTAGATCATAGATTAATAGAGTATAGGATATATAGAAAAAGTGTATTATCCACGGATTTTCAATAGTGGATACAGGCGGATCCTTAACATACTAAAACAACTGCCATTATTGGTATCAAACCAATAACGACTTATACAAGCTAAATCTTCGAATCGATAATTAGGCCAAAGAAAGAGTTTGAAGTTCATTAATTTGATTTTCTCTCCATCAAGGTAATTATTATCATGTGAAACTTGGCTGATGTTTTGTACACTCTTGTCATTGCAAAATACTGGATTTTTATCTACATCATTATCATTTCGAGTTTTTGAATTGAAACAAATTAGAATTCGTAATTTTCTACGACGTCTAAACGATAAAATATTTTCAGGAGCAATCAAATCAAAATGGTTTTTGTTTCTCTTTAAATCAGTTATTCTTTGATGTGGTGCTTCATCTAAAATTTTTTTAGAAACATATCGTTGCTTTTGGTATTTTCGATTAGTTTGATGCTTATTCTTATGAACCAATGAAATACTTATGGTTTGATACAGAATCACTTGTCCCTCCTTTTTTCCAGATATACGAATGGGTTCTATAATCAATATTCCGCTTTTCAGTAATTCTGGAAAAGTTAAATTCCTTTGAATCACCATTAGATCGAAATTCATTTCTTTCTTTTGAATCGAGGATATAGTAAGCTTTCTTGTATCTATCAGTCTAAGGAGGAGACAATATACTTTGATGTTTTTGATCAGTCTTTGAGTATCGTCCGACCTCAATTGAAAAAGCAAATAGCGTTGCAGGAAGCGATTGAGTTCTGCTTGTGTATTGCTTTTGTATTGTTTTTTCTTTTTTGTGTCCAATCGTGCATAATTTTCATTACTATCTTTTTGTTGTGGGAGAGCGAGTCTACGATCTCCTCGCCTTGTGGATTCTCTTTCTTCTTGATTTCCGTGCTGTTTATTTGATACTATCAAAAAACTTCTTTTTTCTTTTTTGTTGATCTTTTTCTTTTCATTACTATTTTCATTTCTATTCAAATTGAAAAAGATAATCTTGCTTGGTAAAACCCAAGGTTTGCTTTTGTATGCAGTATAAAGGAACACTAGCTCTAGGAAGAACCAAAGTCCCAGATTCGATATGGGACGTTTCAACGTTTTTTCATTCATTCCCATCCAATCCAAAAATCCTTTTGGGGTTGTTACTGAATTGATTTCTGGAATCATAAGATAAAAAAGATCTTTTTTAAGAATTATTTGCGAATTCTTAGTACGAATTTGAGTTTTTTGATTCCTATTGATATCAATCGTCATCCAGCTTGCAATATTGTCTTTTTTTCTAAGATAAAAATTGATAATTTTCCAATCCAAATATTTTCTTTTTTCTAGATCTATACATAGATTGTCGAACTTTCCTAGATTATTAGTAATAAGGGTGTTACTCGGCATATCAAAAAGAGTTTTTTTAGGTGTGTTATAATAAACTTCTTGGTTCTTATTTTCTTGAAATGAAGATCCATAAAAAAAGTATTCCGCTTTATTTTCAGAATTAAGAAATTTATATGATAAAAGATCGGATCTATAGTATTTCGTAAAATTTTTTTTATTATGAAATAATAAATCCACTTTCCATTCTTTTTGTTTTTTGGAATGAATTAATTTATTTTTTTCATATGAATGCTGTTTACTTACAATTTCTTTAGCTATGCGATACTGATGAACTCTATTTCGCCATTTTTCTGCTATTAATCTAGACCATATAATCTGTGATAAATCATATTGAGAATGGCTTCTTAACCAGTTTTTCCATTTAGTCATTTCAGAACCTCGAAGTTGTTTATCCTTCAATTTGGAATCAATGATTCCTTGTGTTTTAAAAGAATCCTTTATTTGAGATTGAAGAAGGAAAGGGATTCCTTGACATTGAAGGCCAGTTCGTAATTTATATGAATTAGTCACCTGGAATTGTGAGAATCTGTAAAATACATATGCTTGTGACATGTAGGATAAGTCATAAAAAATATGTAAATTTCTTTTACTAACACTTTCAAGTGACTTTTTTAGAGTCGAAATAAACAGAATTGTATTTTTCTTTCTTTTATCAATTCTTCCTTCTTTTCTTTCATTATTGAAAATTAATTTCTGAATAATTTTATTTTGTGATTCAAAGAAAAATTCTGTATTTATTTTTATTCGTGGAATATTAATGATAGATAAAAATAGATCTGCGTATATTCGTTCAATTAAAAATTTTAAAAAAAGGGGTAATTTAGAGATTAATCGAGCATTTATTCTTTTAAAAATCTTTCTTTTTTGGAATTTTTTACCATTAAAATTTGGTTTGGTAGGACTATTGATTCTTGAAATTTTTTTTTCTTTCTCTTTTGTGATTCTTTCGATTTCACCCCGAAGTCTACTTGTTCTATGAGTCCGATCGGTTATTTTTTTTTTTGTCAATAAAGAATTTCTCCATCCCGGAGATGTAATTTGACTAAATGATTCGTGAACTATCTGATTATTGATTAGAGATTCTTTTTCTTCTTTAGTTTCACTTGATTCATTTATTTCTACCTGTCTAAATCGAGATACTAAAATCTGTCTTAATTGAATTAATCGAAATAGTAAAATTTGATTTATTTTGGAAAGTTCTTTTTTTATTTTTTTTAGAAAAATAATAACATTTTTTATAATCCATTCTTTTGTTTTTTTTAAAACTTGTCGAAATGGTTTTGTTTTTTTTTTGAAAACTATTAGAACTCGAAAATAGTTTTTTTTTAATTTTTCCCTTTTTTTTTCGAATTTTTTTTCGAGTTCTTTTAAAATAGGTTTAAAAAAGGAAGGACGTTTGCGGGGCGAACCAAAGGGGAATTCGGCTTCCATTCCAAAAACAGTTAAAAAAGGAAAATAATCTTTTTCTTTTTTTTTTAGTAAATCTTTTTCAGAGGATCGTTGTTTTAATTTGTGCCAAGGCTTTAGACAGAAAGGAAAAAAGATTTTTATCTGAATACCATTTGTCAACCAATTTTTTGGAAATTCTGTTTCGGATAATGCAACACCATTATAGGTACATTTAATATATATCTCTCTATTCCAGTCCTTGAAATCTTCCGACCATTCAGGAAGTTGTAATAGTAATAGACGTCCGATATTTTTCAATATTATGAGTGAAGGCAATACAATATATTTTCGAAAAATGGATTGAGTTAGTAATATGCAACCTCTTAGTACTTGGGCAAATGGAATGGTATCCCAGGACTCTGCTATCTCTATTCGCATTTTTTTATTTACTATCTTTTTTTCGTTTTTTTTTTTTGTTTGCTTTTCTATATACTTGAAACTTTTGAATGCTTCCTTTTTTGCTATCCAATTTCGAAAAATTACTTTAATTAATTCAGAGATATCAAAAGAAAAAATAGGAGATTCCTTTATTCTGTCCAAAAAAAGAAGGGAATGCACATTTGCTTGAAATAATTGGCCAATTACTATTTTACGTCTTTGAGCTCGCATAGAACCTTTAATTATATCTCGCCGAAAGTCCGGTTGGTGTGAATAACGTATCAAAGCCAGTTCCTTTGTTTGATCAGTTATATTAGTATTATCCCTAATAATATTATCCATATTATTAGGATCACTATCCTTCTTATTAATAGTAAAAATTACCACACGTTTGGCTTTCCTTGAACGAATTTCATGATCTTCCGGTATGTCTTCTTCTTCTTCTTGATCTCCTAATTGCAATTGCTGCTCTAATTCGGTAATTAATTTATATGACCATTGAGGGACTTTTTTACTAATTTCTTTTATTATAAGTGTTTTATCAGTTTGAATACTAAAAGTTAAAAAATCAATAATTTCTCTTGATAATGGTTTTTTAGCAAAATTATTTGTTTTCTGGTTGTAATCAGTATCCGTAAGAAGGATAGCATGAATACGATTTATCCCAAATTTCTCTATCAGCTTTTTTATCAAAGATTTTTTTAGGATTGAATGTGAAAAACTTTTGTACATTTTTCTTCGATATGATCTGTTCAACAACGGATCACATTTTTTTAATAAGTATTCTTTTGTAAAATCGTCATTACACAGTTGAATTCTTGTTTCGAATCTATTCAAAGAAAAAGAAATAGATTCTTTGTCTAAAGCTTCAATTCGATTTCGAAACTCGTTGTTGAACTCTTTACCCCTTTCTTTGTTGGTAAAAACCCAAGTGTTGTAGAACTCAGTCGATAAAGATTTTTTGAGTATAGGTAGAGATATTCGTCTTTTTATAATTTTAAAAAAAATCCATAAACTGGGCAAGTATGTAAATGAGATTCTTTCATTTCCATCACTTTTGCATACGTCAAAAAAATATTGTGACATTTCATTTCTGACAGCATTTTCCAATCTATTATTTTTTATATAGCGGAAAGGTCGATTCCATCGATTTGAATCGAAAAGAAGAGTTATAAGAGGTTTGTCAAAAGGAAAAGAGTTTGTATCTTTCCTTTTTTTTTTTAATTTTACATGATTTTTATTTTTCTTTAGCAGATAACGATCCTTTGAAACCGATCCAGATTTCGTATCCGATCTTGTAAACTCAAACTCGTATTTCTCTTGTGTATTAATTTTGTTATTATCTGTCTCCTTCTCTTCCATTTCTTCCTTTTTTGAGGTTTCTTTCAGTTTCTTAGTAAAAATGGGTGACGGTATTCTGCCTAAATAGTAGACACAGGTAATAAATAAGAGAATACTAAAAATCCGAGCCATAGAATTTCTCAATTCTGATACAAGGTACTTATTAGATCGAATGTACTTATTCGATCTAATAGAATGATTTTGCCGTATCCAGACTAATACCAACCCAAGCCATTTCATGAATAAAATGTGACCAATTAACCAACCAACAAAACTACTTGTTACAAATAACATCTTGTTGTTGCATCGAAACATATAAATGTTAACTAATCTGGCTAACACTGAACTTGGTAAAATGAAATGGTTGAATAATTGAAAAATGAGATTATTCAGGAATACACATTGAATACTGAAATTCCGCATTGAATTTCTGGTAGCGGGTCCATAATTCAAAAAGTGTTTGTGATTGTTCCAGAAGAAATGAAACAAAAGGTATGGTAGAGCTAGGACAGTTATTGTATGAGGTCTACCCAATGCTAGATGCAGAGGTGCATAATAGATCGATATGAACATCATGAGCTGTCCCGTAATAAAACCAGTTGTTGCTGATACCTTCTTCTCGGTTCCTTCTTCCATAACCTCAGCTTGGAGAAGGAAGAGATAGGAGGGCCCTATGGAGAATGTGGTTAGAAATCCATAATAGAGTCCGACTACAACGACCGAATTGATTATCTTCATGCATAAGGATACTAGATTACCTAGTAGAAAAGATTGAAAAATCATCACAAACCTCCCTTATTTCTTTTCTATTGCAATTTCTGGATTATTATATGATGATTTTTGAACTTTCCATATATAGAAAAGAAATAGAAAGAGATAGACTAGAAACGACATCTGTTATGTCAATGGTACAAAAGGGGTATTAAATTTAAATGAATGGAATTGGGATATGGATGGAATATAATGAAATAGAGCCACTTTGAGGTTCCCTCTGAAATCAGGCATGGAAGGGAGCCAATACGAAGAAGTTCCGGGAGTTACGAAGGAGGGTTCGAGCTCATATTGGTCATAGGTTGAGAACAGGAATTGAACTCTATGAGATCTAATCCCCCGCTGTTCCTCAGTAGCTCAGTGGTAGAGCGGTCGGCTGTTAACCGATTGGTCGTAGGTTCGAATCCTACTTGGGGAGATTTGATTCATTCTGAATTAACGAATTCAGGGCTAACTTTGACCGTTAAGGGTAGGGAACTCTCTGTCTTTTTTGTTTCTATCTCATCGTACCCCATTCTGTTCTGCGAGATTTGCGAATGACTGTCAATACCTCGGTGTAGGTCCCGGATAATCCTTTGCTCCATAGCCCTGGGGCTATTTACAACTAGCCAATTAAGAATTCTCAAATGTACTAGCACTGCATCAAAGATGCAGTCATCGATTCTCCCGAGAGTTCACAATTGCCACGAGCAAACATATTCATATTAATGAGGAGAAAGGCTTTTTTTGTTATGTGTTATGCTACTAATACTTGCTCTCCTATTCTGCCCAAGCCCGGCTGAGGAAGAGTTACGGGTCGTAAAAGAAAAAAAATACGCGGATGGACCAGGGGGCATACTATGCGTAATGATTACACCGTTCATAATAAATAAATAAATAAAAAGAAAAAGCCATTCCAAAGGCCCACACCCAAGTTCCATAGCTTTTGTTCCGCTCGCTATCCCGATCATGATTTTCCTACCCCCATAGGAAAAGGTACTTCCCTTTTGGGCCGATTGTGGGCGAGGAGGGATTCGAACCCCCGACACCGTGGTTCGTAGCCACGTGCTCTAATCCTCTGAGCTACAGGCCCCACCCCGTCTCCACTGGATCTGTTCCCGGGAGTACCCTCAAAAAAAGGAACCTTTCCTCTCCCCAGCCTTTTCAGGTTAAGAAGATGTGGAAGCGCGTTTATCTCTGGTGCGTTTAGAGGTGTGAAGTGGGAGAGAAGGGATGTCATAATTGGGGTTTTGAATAAGACGACCTTTTGATTTTTCATTTTATTCGTTGAAAAAGTAATAAGAATGAGAGGTGTTAAGCTTTTTATCATCCTGGCGTCGAGCTATTTTTCCGCAGGACCTCTCCTACAGTATTGTCACCGCAGTAGAGTTTAACCACCAAGTTCGGGATGGATTGGTGTGGTTCCTCTACGCCTAGGACACCAGAATATCGAACCGTGAACGAAGAAAGGCATGGGAGAAAAGCCTATTGGCTAGTGATTGTGAGGCCAAAATTCTTAACTGGAAGGGACACCAAGGGCCTCTGCCCTTCTATCCCTTGAATAGATAGAGAGGGAGGGCAGAGCTTTTGGTTTTTTCATGTTGTCAAAGAGTTGAACAATGGTTTTTCGCGTTGTCAAGGATTTGAACAATGAAAATAGATGGCGAGTGCCTGATCGAATTGATCAGGTCATGTAGGAACAAGGTTCAAGTCTACCGGTCTGTTAGGATGCCTCAGCTGCATACATCACTGCACTTCCACTTGACACCTATCGTAATGATAAACGGCTCGTCTCGCCGTGACCTTCTCTTGAATTCTCAAAACTTCTGTCGCTCCATCCCCGCAGGGGCAGAGAACCTGTCGCTGTCTCGGCTGTGCTACCGGAAGCTCTGGGGAAGTCGGAATAGGAGAGCACTCATCTTGGGGTGGGCTTACTACTTAGATGCTTTCAGCAGTTATCCGCCCCGCACTTGGCTACCCAGCGTTTACCGTGGGCACGATAACTGGTACACCAGAGGTGCGTCCTTCCCGGTCCTCTCGTACTAGGGAAAGGTCCTCTCAATGCTCTAACGCCCACACCGGATATGGACCGAACTGTCTCACGACGTTCTGAACCCAGCTCACGTACCGCTTTAATGGGCGAACAGCCCAACCCTTGGAACATACTACAGCCCCAGGTGGCGAAGAGCCGACATCGAGGTGCCAAACCTTCCCGTCGATGTGAGCTCTTGGGGAAGATCAGCCTGTTATCCCTAGAGTAACTTTTATCCGTTGAGCGACGGCCCTTCCACTCGGCACCGTCGGATCACTAAGGCCGACTTTCGTCCCTGCTCGACGGGTGGGTCTTGCAGTCAAGCTCCCTTCTGCCTTTGCACTCGAGGGCCAATCTCCGTCCGGCCCGAGGAAACCTTTGCACGCCTCCGTTACCTTTTGGGAGGCCTACGCCCCATAGAAACTGTCTACCTGAGACTGTCCCTTGGCCCGTAGGTCCTGACACAAGGTTAGAATTCTAGCTCTTCCAGAGTGGTATCTCACTGATGGCTCGGGCCCCCCCGGAAGGAGGCCTTCTTCGCCTTCCACCTAAGCTGCGCAGGAAAGGCCCAAACCCAATCCCAGGGAACAGTCAAGCTTCATAGGGTCTTTCTGTCCAGGTGCAGGCAGTCCGCATCTTCACAGACATGTCTATTTCACCGAGCCTCTCTCCGAGACAGTGCCCAGATCGTTACGCCTTTCGTGCGGGTCGGAACTTACCCGACAAGGAATTTCGCTACCTTAGGACCGTTATAGTTACGGCCGCCGTTCACCGGGGCTTCGGTCGCCGGCTCCCCTGTCATCAGGTCACCAACTTCCTTGACCTTCCGGCACTGGGCAGGCGTCAGCCCCCATACATGGTCTTACGACTTTGCGGAGACCTGTGTTTTTGGTAAACAGTCGCCCGGGCCTGGTCACTGCGACCCCCTTTGTGAGGAGGTACCCCTTCTCCCGAAGTTACGGGGCTATTTTGCCGAGTTCCTTAGAGAGAGTTGTCTCGCGCCCCTAGGTATTCTCTACCTACCCACCTGTGTCGGTTTCGGGTACAGGTACCCTTTTGTTTAAAGGTCGTTCGAGCTTTTCCTGGGAGTATGGCGTGGGTTACTTCAGCGCCGTAGCGCCTGGTGCTCGAACATTGGCTCGAGGCATTTTCTCTACCCCTTCTTACCCTGAAAAAGCAGGGGCACCTTACGTTCTTGAACCGATAACCATCTTTCGGCTAACCTAGCCTGCTCCGTCCCTCGGGACCAACAAGGGGTAGTACAGGAATATTCACCTGTTGTCCATCGACTACGCCTTTCGGCCTGATCTTAGGCCCTGACTCACCCTCCGTGGACGAACCTTGCGGAGGAACCCTTAGGTTTTCGGGGCATTGGATTCTCACCAATGTTTGCGTTACTCAAGCCGACATTCTCGCTTCCGCTTCGTCCACCGCTGCTCGCGCGGGGGCTTCCCTCTAAGGCGGAACGCTCCCCTACCGATGTATTTTTACATCCCACAGCTTCGGCAGATCGCTTAGCCCCGTTCATCTTCGGCGCAAGAGCGCTCGATCAGTGAGCTATTACGCACTCTTTCAAGGGTGGCTGCTTCTAGGCAAACCTCCTGGCTGTCTCTGCACCCCTACCTCCTTTATCACTGAGCGATCATTTAGGGGCCTTAGCTGGTGATCCGGGCTGTTTCCCTCTCGACGATGAAGCTTATCCCCCACCGTCTCACTGGCCGACCTTGACCCCTGTTATTTTGAGGTCATATCTAGTATTCAGAGTTTGCCTCGATTTGGTACCGCTCTCGCGGCCCGCACCGAAACAGTGCTTTACCCCTAGATGTCCAGTCAACTGCTGCGCCTCAACGCATTTCGGGGAGAACCAGCTAGCTCTGGGTTCGAGTGGCATTTCACCCCTAACCACAACTCATCCGCTGATTCTTCAACATCAGTCGGTTCGGACCTCCACTTAGTTTCACCCAAGCTTCATCCTGGTCATGGATAGATCACCCAGGTTCGGGTCCATAAGCAGTGACAATTGCCCTATGAAGACTCGCTTTCGCTACGGCTCCGGTGGGTTCCCTTAACCAAGCCACTGCCTATGAGTCGCCGGCTCATTCTTCAACAGGCACGCGGTCAGAGACCTAGCTCCTCCCACTGCTTGGGAGCTTACGGTTTCATGTTCTATTTCACTCCCCGATGGGGGTTCTTTTCACCCTTCCCTCACGGTACTACTTCGCTATCGGTCACCCAGGAGTATTTAGCCTTGCAAGGTGGTCCTTGCTGATTCACACGGGATTCCACGTGTCCCATGCTACTCGGGTCAGAGCGTAAGCTAGTGATGCTTTCGGCTACTGGACTTTCGCCATCTAGGGTGCAAGCATTCATGCTGCTTCGCCTAGCAGCACGGCGCTTGTATTGCTCTCCCACAACCCCGTTTTCACGGTTTAGGCTGCTCCCATTTCGCTCGCCGCTACTATGGGAATCGCTTTTGCTTTCTTTTCCTCTGACTACTAAGATGTTTCAGTTCGCCAGGTTGTCTCTTGCCTGCCCATGGATTCAGCAGCAGTTCGAAAGGTTGCCCTATTCGGGAATCTCCGGATCTCTGCTTATTTTCAACTCCCCGAAGCATTTCGTCGATTACTACGCCCTTCCTCGTCTCTGGGTGCCTAGGTATCCACCGTAAGCCTTTCCTCGTTTGAACCTCGCCCTTATCGCCCTTATAAGTATAAGGCTATGCCATCCTAAGGTGCTGCTAAATAGATGGATCTTATCAACGTCCATGAATGATAAATCATAGATCGAACCGCCGAATCGGAAAAATTTGGTGCTATCATATAGCTTTGTATCGGCTAAGTTCATGAGTTGGAGATAAGCGGACTCGAACCGCTGACATCCGCCGCAGGGTAAACCACCGTCTCTCGTGCCCCCCGACTGATTCTACCATAGAGGCCAACGATAGACAATAACTCCCCCCCGAACACAGCTTACAACTTTCATTGTACTGTGCTCTCGAAAGAGCAACTCTTCTCAAAATCTCACTCAAAAGGTGCTGAGTTGGAATCCCATTCTAACTAAGGATTCTTGTGGTTCCGGAGGTTCCAGCTACAGGAGAACCAGGAACAGAGAGCTTTCCCCCCCCCTCCGCCCGACTCTTTGGTCTTAAGATAAGAACGCTGGTTTTAAGAATGAGTGATTGCCCTTCTCCGACCCTTACTGCCCAACCTGAGAACGGACAGCTAATGCGTTCCACTTATTGAACAGGGTTCTATGGTCGGTCCGTGACCCCTGGATGCCGAAGGCGCCCTTGGGGTGATCTCGTAGTTCCTACGGGGTGGAGATGATGGGGTCGGTCCATGGATTTTCCTTCCTTTTCTTTTGCCGCATTTCGTTCAAAGGGTTGAAGGGAGATAGTGCATCAAGCTGTTCGCAAGGGCCAACTTGATCCTCTTCCCCGGGGATCTCAGATGAGGGACCCTGGGGGAGCCGCCGACTCCAACTACCGTCCATGTATGATCCATACTAGATCTGACCAACTGCCCATCCTACCTCCTCTACGTTCTTGACAGCCCGTCTTTGTCTCAGTAGAGTCTTTCAGTGGCATGTTTCGGTCCTCTTCCCCATTACTTAGAAAAAGTTAGCCACCGGTTCAGGTACAAGATACTATCATTACTGCCTGGACAATTAGACATCCAACCCGTAATCGCAACGACCCAATTGCAAGGGCGGAGCTCTACCAACTGAGCTATATCCCCCCGAGCCAAGTGGAGCATGCATGAAGTCGTCAGATGCTTCTTCTATCCTTTTCCCTGGCGCAGCTGGGCCATCCTGGACTTGAACCAGAGACCTCGCCCGTGAAGTAAATCATCGCACCCGCGGTCCAACCAATTGGGAGAGAATCAATAGATTCCTTTTCGGGAGCGATTCATCCTTCCCGAACGCAGCATACAACTCTCCGTTGTACTGCGCTCTCCAAGTGTGCTTGTTCCCCCCTTCTTCCTTACCCCCGCAAGTCTTTGTGAAAGAACTCCGATGAGAAGAAAAAAGAAGGCGTTAAGAGACCCTTCTGGCCCAACCCTAGACACTCTAAGATCCTTTTTCAAACCTGCTCCCGTTTCGAGTCAAGAGATAGATAAATAGACACATCCCATTGCACTGATCGGGGGCGCTCATAGTGACTTAGGGGGTCGAAGACCAAGAAGTGAGTTTTTTATACCAAGCATTCTTCTTACGGCTAGATCCAATCTCCTGGTCCCTGCGGAAAGGAAAAAGAATTTCACGCTCTTCCTTTCGGGAAGGGAGGTTTTTCCTATTGATTGCAGCTTTCTCCAGACCCCCGGGAAAAGCATGAAAAAAAAATGGCTCGAATGGTACGATCCCTCCGTCACCCCAGAATGAAGGGGGTGATCTCGTAGTTCTTGGTCTGTGAAGATGCGTTGTTAGGTGCTCCATTTTCTTTTCCCATTGAGGCCGAACCTAAACCTGTGCTCGAGAGATAGCTGTCCATACACTGATAAGGGATGTATGGATTCTCGAGAAGAGAGGAGCCGTGGTGGTCCCCCCCGGACCGCCCAGATCCCACGAGTGAATCGAAAGTTGGATCTACATTGGATCTCACCCGAATCGCCCCATCTATCCTCCTGAGGAGGGGTTTGGTTTCAAACCCCGGTTCGAGCAGGAGGAGTACGCCATGCTAATGTGCCTTGGATGATCCACATCTCAGGGTCAGGCGCCGATGAGCACATTGAACTATCCATGTGGCTGAGAGCCCTCACAGCCCAGGCACAACGACGCAATTATCAGGGGCGCGCTCTACCGCTGAGCTAATAGCCCGTCGTGCGGGCCTCCCGCTGGGGGCCCGCTATGCCAAAAGCGAGAGAAACCCCATCCCTCTCTTTCCTTTTTTCGCCCCCATGCCCCAGGGCATGGGGACGTAACAAAGGGGATCCTATCAACTTGTTCCGACCTAGGATAATAAGCTCATGGGTTTGGTCTTACTTCACCGTCGAGAAACGAAAGAAGGCTTCCATCTCCAAGTTTCACTCAGACATAGCCCCCTGCTTTTTGTTTTGGGTGTGAAGCAGTGTCAAACCAAAATACCCAACAAGCATTAGCTCTCCCTGAAAAGGAGGTGATCCAGCCGCACCTTCCAGTACGGCTACCTTGTTACGACTTCACTCCAGTCACTAGCCCTGCCTTCGGCATCCCCCTCCTTGCGGTTAAGGTAACGACTTCGGGCATGGCCAGCTCCCATAGTGTGACGGGCGGTGTGTACAAGGCCCGGGAACGAATTCACCGCCGTATGGCTGACCGGCGATTACTAGCGATTCCGGCTTCATGCAGGCGAGTTGCAGCCTGCAATCCGAACTGAGGACGGGTTTTTGGGGTTAGCTCACCCTCGCGGGATCGCGACCCTTTGTCCCGGCCATTGTAGCACGTGTGTCGCCCAGGGCATAAGGGGCATGATGACTTGACGTCATCCTCACCTTCCTCCGGCTTATCACCGGCAGTCTGTTCAGGGTTCCAAATTCAACGATGGCAACTAAACACGAGGGTTGCGCTCGTTGCGGGACTTAACCCAACACCTTACGGCACGAGCTGACGACAGCCATGCACCACCTGTGTCCGCGTTCCCGAAGGCACCCCTCTCTTTCAAGAGGATTCGCGGCATGTCAAGCCCTGGTAAGGTTCTTCGCTTTGCATCGAATTAAACCACATGCTCCACCGCTTGTGCGGGCCCCCGTCAATTCCTTTGAGTTTCATTCTTGCGAACGTACTCCCCAGGCGGGATACTTAACGCGTTAGCTACAGCACTGCACGGGTCGATACGCACAGCGCCTAGTATCCATCGTTTACGGCTAGGACTACTGGGGTATCTAATCCCATTCGCTCCCCTAGCTTTCGTCTCTCAGTGTCAGTGTCGGCCCAGCAGAGTGCTTTCGCCGTTGGTGTTCTTTCCGATCTCTACGCATTTCACCGCTCCACCGGAAATTCCCTCTGCCCCTACCGTACTCCAGCTTGGTAGTTTCCACCGCCTGTCCAGGGTTGAGCCCTGGGATTTGACGGCGGACTTAAAAAGCCACCTACAGACGCTTTACGCCCAATCATTCCGGATAACGCTTGCATCCTCTGTCTTACCGCGGCTGCTGGCACAGAGTTAGCCGATGCTTATTCCCCAGATACCGTCATTGCTTCTTCTCCGGGAAAAGAAGTTCATGACCCGTGGGCCTTCTACCTCCACGCGGCATTGCTCCGTCAGGCTTTCGCCCATTGCGGAAAATTCCCCACTGCTGCCTCCCGTAGGAGTCTGGGCCGTGTCTCAGTCCCAGTGTGGCTGATCATCCTCTCGGACCAGCTACTGATCATCGCCTTGGTAAGCTATTGCCTCACCAACTAGCTAATCAGACGCAAGCCCCTCCTCGGGCGGATTCCTCCTTTTGCTCCTCAGCCTACGGGGTATTAGCAGCCGTTTCCAGCTGTTGTTCCCCTCCCAAGGGCAGGTTCTTACGCGTTACTCACCCGTCCGCCACTGGAAACACCACTTCCCGTCCGACTTGCATGTGTTAAGCATGCCGCCAGCGTTCATCCTGAGCCAGGATCGAACTCTCCATTAGATTCATAGTTGCATTACTTATAGCTTCCTTGTTCGTAGACAAAGCGGATTCGGAATTGTCTTTCATTCGAAGGCATAACTTGTATCCATGCGCTTCATATTCGCCCGGAGTTCGCTCCCAGAAATATAGCCATCCCTGCCCCCTCACGTCAATCCCACGAGCCTCTTATCCATTCTCATTGAATCACGGCGGAGGAAATAGAAAAACTCATATTGGGTTTAGGGATAATCAGGCTCGAACTGATGACCTCCACCACGTCAAGGTGACACTCTACCGCTGAGTTATATCCCTTCCCTGCCCCATAGAACTGACTAATCCTAAGTCAAAGGGTCGAGAGACTCAACGCCACTATTCTTGAACAACTTAGAGCCGGGTCTTCTTATGGATATGAAAATAATGGTCAAAATCGGATTCAATTGTCAACTACCCCTATCGGAAATAGGATTGACTATCGATTCCGAAGGAACTGGAGTTCCATCCCTTTTCCATTTCCATTCAAGAGTTCTTATGTGTTTCCACGCCCCTTTGAGACCCCCAAAAATGGACAAATTCCTTTTCTTAAGAACACATACAAGATTCATCACTACAAAAAGGATAATGGTAACCCCACCATTAACTACTTCATTTATGAATTTCATAGTAATAGAAATACATGTCCTACCGAGACAGAATTTGTAATTTGCTATCCTCTTGCCTATCAGGCAAAGATTGATCTACGCGGAAAGGATGATTCATTCGGATCGACATGAGAGTCCAACTACATTCTACATTGCATTGCCAGAATCCATGTTGTATATTTGAAAGAGGGTGACCTCCTTGCTTCTCTCATGTACACGCCGAGCCCCTTTTCTCCTCGGCCCACAGAGACAAAATGTAGGACTGGTGCCAACAGTTCATCACGGAAGAAAGGACCCACTAAGCCGGGATGACTAACTAATCTAAATCACTAACTAATACTAATCTAATTCGAATATAATAGAAAATACTAATATAATAGAAAAGAACTGTCTTTTCTGTATACTTTCCCCGGTTCCGTTGCTATCGCGGGCTTTACGCAATCGATCGGATTAGATATTAGATAGATATCCCTTCAACACAACATAGGTCATCGAAAGGATCTCGGAGACCCACCAAAGTACGAAAGCCAGGATCTTTCAGAAAATGGATTCCTATTCGAAGAGTGCATAACCGCATGGATAAGCTCACACTAACCCGTTAATTTTAGATCCAATTCGATATTTTCCTTGGGAGGTAGCGGGAAAAGGAATTGGAATGGAATAAGATCGATTCATACAGAAGAAAGGGTTCTCTATTGATTCTGTACCTATAGGATAGGGCTAGAGGAAGAGGAAAAAACCGAAGATTTAACATAGTACTTTTGATCGAAAAATCAATCAGATTGATTTCGTACCCTTCGTTCAATGGTCAAATTCTACAGGATCAAACCTATGGGACTTAAGGAAAGATATAAAAAAAAGGGAAGGAAATAAATAGTAAATAAAAATGAAGTAGAAGAACCCAGATTCCAAATGAACAAATTCAAACTTGTTCTTATTATAGGATCGTGATTTGATCCGCATATGTTTGGTAAAGAGAATAATCTTCTCCTTTGAGAATAATCAAAAATGGAAAGTGTTCAATTGGAACATGAAAACGTGACTAAATTGGTCCTAGTTACTCTTCGGGACAGAGTGGAAGAAAGGAGGGGATTCTCGAGCGCAGAAAAGGATCCAATGAATTCGAAAGAATTGAACGAGGAGCCGTATGAGGTGAAAATCTCATGTACGGTTCTGTAGAGTGGCAGTATATCTGTCAACTTTTCCACTATCACCCCCAAAAAACCAAACTCTGCCTTACGTAAAGTTGCCAGAGTACGATTAACCTCTGGATTTGAAATCACTGCTTATATACCCGGTATTGGCCATAATTCACAAGAACATTCTTCGGTCTTAGTAAGAGGGGGAAGGGTTAAAGATTTACCCGGTGTAAGATATCACATTGTTCGAGGAACCCTAGATGCTGTCGGAGTAAAGGATCGCCAACAAGGGCGTTCTAGTGCGTTGTAGATTCTTATCCAAGACTTGTATCATTTGATGATGCCATGTGAATCGCTAGAAACATGTGAAGTGTATGGCTAACCCAATAACGAAAGTTTCGTAAGGGGACTGGAGCAGGCTACCATGAGACAAAAGATCTTCTTTCTAAAGAGATTCGATTCGGAACTCTTATATGTCCAAGGTTCAATATTGAAATAATTTCAGAGGTTTTCCCTTACTTTTTCCGTGTCAACAAACAATTCGAAATACCTCGACTTTTTTAGAACGGGTCCGAGTCAAATAGCAATGATTCGAAGCACTTCTTTTTACACTATTTCGGAAACCCACGGACTCTATCGTATGGATATGTAAAATACAGGATTTCCAATCCTAGCAGGAAAGGGAGGGAAACGGATACTCAATTTAAATTAAAGTGAGTAAACAGAATTCCATACTCGATCTCATAGATACATATAGAATTCTGCGGAAAGCCGTATTCGATGAAAGTCGTATGTACGGCTTGGAGGGAGATCTTTCATATCTTTCGAGATCCACCCTACAATATGGGGTAAAAAAGCCAAAATAAGTGATTTTAGCCCTTATAAAAAGAAAACGGATTCTTAAACCCCTTTCACGCTCATGTCACGTCGAGGTACTGCAGAAGAAAAAACAGCAAAATCCGATCCAATTTATCGTAATCGATTAGTTAACATGTTAGTTAACCGTATTCTGAAACACGGAAAAAAATCATTGGCTTATCAAATTATCTATCGAGCCATGAAAAAAATTCAACAAAAGACAGAAACAAATCCACTATCTGTTTTACGTCAAGCAATACGTGGAGTAACTCCCGATATAGCAGTAAAAGCAAGACGTGTAGGTGGATCGACTCATCAAGTTCCCATTGAAATAGGATCCACACAAGGAAAAGCACTTGCCATTCGTTGGTTATTAGCGGCATCCCGAAAACGTCCGGGTCGAAATATGGCTTTCAAATTAAGTTCCGAATTAGTGGATGCTGCCAAAGGGAGTGGCGATGCCATACGCAAAAAGGAAGAGACTCATAAAATGGCAGAGGCAAATAGAGCTTTTGCACATTTTCGTTAATCCATGAACAGGATCTATACATCTCGATCGGAAAAGAATCAAGAGAAAAAGAAAGAATCGGAATTGATCGATAGATTTCTCGAAACAAACGAAAGATGAAACATAAATCATGGATCAACTAAGCCCTCTCGGAGACTTTCTTAAGGAGGAACCTCGTGTAAATACCATGGAATAAGGTTTGATCTTGATCCTATTCCATTTCAAAAATGGAAAGTTCGAATTTTTTTTTGAAATTGGCTGCAGTTACTAATTCATGATCTGGCATGTACAGAATGAAAAATTCATTCTCGATTCTACGAGAATTTTTATGAAAGCCTTTCATTTGCTTCTCTTCGATGGAAGTTTGATTTTCCCAGAATGTATCCTAATTTTTGGCCTAATTCTTCTTCTGATGATCGATTCAATCTCTGATCAAAAAGATATACCTTGGTTATATTTCATCTCTTCAACAAGTTTAGTAATGAGCATAACGGCCCTATTGTTCCGATGGAGAGAAGAACCTATGATTAGCTTTTCGGGAAATTTCCAAATGAACAATTTCAACGAAATCTTTCAATTTCTTATTTTACTATGTTCAACTCTATGTATTCCTCTATCCGTAGAGTACATTGAATGTACAGAAATGGCTATAACAGAGTTTCTCTTATTCGTATTAACAGCTACTCTAGGAGGAATGTTTTTATGCGGTGCTAACGATTTAATAACTATCTTTGTAGCTCCAGAATGTTTCAGTTTATGCTCCTACTTACTATCTGGATATACCAAGAAAGATGTACGGTCTAATGAGGCTACTATGAAATATTTACTCATGGGTGGGGCAAGCTCTTCTATTCTGGTTCATGGTTTCTCTTGGCTATATGGTTTATCCGGGGGAGAGATCGAGCTTCAAGAAATAGTGAATGGTCTTATCAATACACAAATGTATAACTCCCCAGGAATTTCAATTGCGCTCATATTCATCACTGTAGGAATTGGGTTCAAGCTTTCCCCAGCCCCTTCTCATCAATGGACTCCTGACGTATACGAAGGAGTGCGGTTCGTTCGAGAAATTCCTACCTCTCTATCTATCTCTGAGATGTTTGGATTTTTCAAAACTCCATGGACATACAGAAGAGAAATGCTATCCCCACTCGGACCAAGACAGAACTTTTACTTGTTCAAATAACAATTAAGGTGAAGCAGGGTCAGGAATGACGAATCTCTTTATGATAAACGGATCCATTTTGCAAGTTCGTTATTACGGGTAGTTCCTACAAAGGATCGGACTAATGACGTATACAATACTTGAATTCTTGATGTAGATGCTACATAGTGGGTTCTCATCCTTCAGAGACTACGAGTGTAATAGGAGCATCCGTCGACAAAAGGATCACCCTAAGATGATCATTTCATGGCTATTGAGAACGAATTAAATCAGATGGTTCTATTTCTCAATCTTTCTGATTTGCTCCTACGGAACCAAGGTCGAAAAGATTGAAAAATCAGTCATTCACAACCACTGATGAAGGATTCCTCGAAAAGTTAAGGATTTGGAATCTTTTTTAGAAATCGAATGGATTCGGTCTTATACATACGCGAGGAAGGTAATCAAAAAAGAAAGAAGAACTCATCTTCTTTCTTTTATCACTTAGGAGCCGTGTGAGATGAAAGTCTCATGCACGGTTTTGAATGAGAGAAAGAAGTGAGGAATCCTCTTTTCGACTCTGACTCTCCCACTCCAGTCGTTGCTTTTCTTTCTGTTACTTCGAAAGTAGCTGCTTCAGCTTCAGCCACTCGAATTTTTGATATTCCTTTTTATTTCTCATCAAACGAATGGCATCTTCTTATGGAAATCCTAGCTATTCTTAGCATGATATTGGGAAATATCATTGCTATTACTCAAACAAGCATGAAACGTATGCTTGCATATTCGTCCATAGGTCAAATCGGATATGTAATTATTGGAATAATTGTTGGAGACTCAAATGATGGATATGCAAGCATGATAACTTATATGCTGTTCTATATCTCCATGAATCTAGGAACTTTTGCTTGCATTGTATTATTTGGTCTACGTACCGGAACTGATAACATTCGAGATTATGCAGGATTATACACGAAAGATCCTTTTTTGGCCCTCTCTTTAGCCCTATGTCTCTTATCCCTAGGAGGTCTTCCTCCACTAGCAGGTTTCTTCGGAAAACTCTATTTATTCTGGTGTGGATGGCAGGCAGGCCTCTATTCCTTGGTTTTAATAGGACTCCTTACAAGCGTTGTTTCTATCTACTATTATCTAAAAATAATTAAGTTATTAATGACTGGACGAAACCAAGAAATCACCCCTCATGTGCGAAATTATAGAAGATCTCCTTTAAGATCAAACAATTCCATCGAATTGAGTATGATTGTATGTGTGATAGCATCTACTATACCAGGAATATCAATGAACCCGATTATTGCAATTGCTCAGGATACCCTTTTTTAGCTTCTAGGGTCTATTTCTGAGTTCAAGATCCCTCTCGGAATCAAAGAATTAGTAGATCTGTTCCGACCAAAACGGGAATGGGCTAGGGTTATGAACTTATAATCTGATGATCGAGTCGATTCCACGATTATAAGTTCATTCCATACCGGACCAGGCCGGAATGGGATTATATACATCCTCAAGGGGTCATTCGAGCGTATCTAAATAGGTACTATGTTTACATATGGATCCTTACGCCGTTCCATTCCATTTAGGATTAGGAATAGGCGTAATCGGACCTGCTTTTTCCATATCTCTCGTTATTTTTGGAACCCTATTCACCTCTTTGAGCTTCTATTGAATCGAGAAATAAAATAGGTTTGATTGGCCATCTTTTTGATATATACATAAGGCATTCTCCGGATAATTCAAATCGAAACAATTGGATGTCCGACTCGGGCCTATATGACCGATCAATAGAAATTTTGTCATATATTCCATACATCACACTAGATAGATATCCTATTCATGGAATAGGATGCACTTTCAAGATGCCTTGGTGGTGAAATGGTAGACACGCGAGACTCAAAATCTCGTGCTAAAGAGCGTGGAGGTTCGAGTCCTCTTCAAGGCATAATATTGAGAATGCTCGTTGAATGAGCAAAGAGCTCGGGTCGAATCGGTATTGATATTCGACCCGAGCTCTCTTATTGAATTGGAATAAGTTCGGCAGCGGATCGCCAAGATTTCGTGATCTTCTCTATCTAATGAACGGGGAGTCTGCTTTTAAATCGTCCGCCCTGCCCCCACCCCAGAGTATACGCTTCAACAGGAATCGCACAAGGGTAGAGTAGAAACCTCTGGTAAAATGCCCACCCGCCACCCAGTGGATAAAGTACATTACAGAGTCCAGGGATCGGCGACTTACCCATTCAGTGACTTTGGCACTGGACGTTCCCAAAACGGGTACTATCGGGTCGGGTCAATTCAATAATAGACGCCTGTTGGCATTCCACCCTTCCTTCTCCTTTCAGGGCCTATCCGAAAGAGAATCTAGTACTTCTTGGTCGTGAATATCCGAACTGGTTGTTTGCTGTTCAAGAATTCTTGTTTGGGCAGTTCATACCATCCATACATAGTGTTTTGAACTAAGATTTCAATTCTTCCGTGCTTCAGCAGTAACATATTGTTCCGTGAAGCTAAGTCCGAAATATGGCAGAAAGAAGCGTTTCCACCGCTCTACCACCCAGTCAATTCTGTTCCACTTAATCTCTCTTTCATAGCCACATATCTTTCTGGCTAAGGAATGGGAAATCTTTCTCCTGTTACATGAATCCAATTTTCATTTCATCCGGGAAAAGCCACCTTTTTCTTAACAATGTCTTTGTCATTTGATCCAATAGCGTTCCGTTAGATAGGAACAGAGTTGATAAATACTGATAACTCTCGGATAGAGTATTAGAACGGAAAGATCCATTAGATAATGAACTATTGGTTCGAAGCCATCTCTGACGATTAATCAACAATTTGAAGTGCTTTTCTTGTGTATTCTTGATAAACCAGCGTTTATATATAGATGTAGGAGGATCCGTTTGGGAAGTAAGAAGCCCCTTTGACATCTCTTCATCTGCAAATAATTCTCGATGTGAAAACACAGAGCCAGGGGACTGATCTTTGAATAGGAAAAAGAGCGGATCTGCAGAGTCCCAAATGAATTGGTTTATTTGAAAAAGGCCTTGTTCTTTGGAAGATCTATCTCGTGTCTGGTACTGCATGGTTCCACTCTGCAAGAACTCCGAATCATTCTCTTGAAGCTCATCCTCTTCATCATAAATGATCCGCTTGCCCCGAAATGACCTGGACCAATAGGGAAATCCCAATGAATTGGGCCTTTCGACACAATCAAATAGAAAGCCCCAAGGGCGCCATATTCTAGGAGCCCAAACTATGTGATTGAATAAATCCTCCTCTATCTGTTGCGGGTCAAGGGCTCTTTCCCCCTCCCCTTCTTCAAACTCCGATTCGTATTTTTCATAGAGAAATCTCTGATCAAAGACGGAACAAGATCCATTTTGCATCATATCTAAGGGATTCTTCGGTTCGGGTCGAAGAAGCAATGTAACCCGATCATTATCAAACGGACTGCAATCTTTTTCTGTCCGTGAAGATCCCGCCAGAGCGCCTTCTACTTCTAATAGGCCATGAACTAGATCCGAATCATTCTCAACGAGTCCATAAGAAGTGATCCCGTTTTTTTCATCGGGTCCGGGTAGAGACCAAAGATCTTGAGCGACCGATCCGGCAGAACAACTCAAAAGATAAAGAAGTATCGTTAATTTCTTCATGCTCCTTCCAAGTTCGAAGTACCATTTGTACAAATAAGAATCCCCTTCGTTCCATGATTTCTTCTTCCTATAGATAGATATAGAATCGGTGGGACAATTACTTAGAAGTACATTTTGTGCTACAGCCCTTCCTATCTGATAGAAAAGGATCCCATGATCCTGAACCGATCTTACCTGGGACCGCAAATCCCAAGTTTGTCTATGAAGAGCGGATCTAATTGTATTAGTGTCTATAATTGATTTCTTCTGTGTAATACTAATCGACAGGGCCTCGTTGGTAAGTGCTACAAGATCTCTTGCATTGGAACCCATGATTATGGACCTGAATCCGTTAGTATGGAGCATTTTCTTTTCCAAGTGAGATCCCCTAGTATATGAAAGAGTGAAAAAGTGCTTTCGTTGTTGTGGAATAAGAAGCCTTCGTATCTTAATGCACGTATTTAATTTATTCGGAGCTATTAGAGCGGGATCCACTTTTTGGGGAATATGAGTCGAAGCAATAACAAGAATATTTCTAGTGGAGCATCTTTCAGAGAGATTATTCACTAATAGACCGAGGGATAAGTAATTAGCCTCATTCACATCCAGATCGTGAATGTTTGGAATCCATATTATGCAAGGAGACATTGCTTTTGCTAATTCGAATTGAAGGGTGATATAAAATCGGTCTAGTTTCGGCATCATATCCACAGTTAGCGCATTCATCATAGTTAGCAGTTCCAGCTCCGTATCAAGGTCACGATCGATATCGTCACTAGCATCAATATCGATATCATCATCATCAATAAGAAAACCTTTAGGCTTGTTATCCAGGAACTTGTTCAGAAATACCGTAATGAAAGGAACATGGGAGTTTGCCGCTAAGTATTTGACCAAATAGGATCGTCCAGTTCCTATAGAACCTATCACTAAAATCCCCATAGAGGGGGATAAGGCTAAGCGGGGCAAAAAGGGTTTTCCATGAGATGGGAAATGCAAAGTATTAGTCCCACACGAAGTTTGTGAATAAGTGATTGTCTGATAATGAGCAAGGAATACCCGTCTTTCTGCTAAACAGGATGTATTGAACTCATAATTCAATAGATACTTTTTATGAATGTCAACTAAGTATCGTAAGTAAATTGCTCCCGGTTGTTCAATCATTTGATAACCAGAGCCATTCTTTGATAAATGATCACTATGAGTCAGACTCAATAGAATTTGATCAATCCTTTTTTCTGTCGTTAAGGCGGAGAACTGAACCAAGAATTCTCTTTCTTCATCATCAATCGAATCACTGTTCGCGACCCAGGATTCTATTTTCTCATCAATCCAATCCCCATTCATGTTTTTTCTTTTTCTTATCAATGAATAGATCTCTTTACTTGTGTGGCTTAGATGTCTCGTATTTCTCGAAAAAGTGATTCGATTGATGGGATTTGGTATGAGATCGATGAGATTGATATTCAAATATTTCTTCTTAGAACGTATTGATTTGACCCCATAAGCGGGACCAAGCATGTTGCCGCCATAAGCCCGTATTGCTTCTAGAAAATCTCCTAATTGTTCCAGAGCAACTAGAAAGAGATTCTTTAACCAGAAAGAATTCGGTGCAGATGTAGGATACCCATCCAGAAGTTTCCCCAACTCAATCATAGATGATGGAATCATCAAAGATTTGACCTTTTCGAATTCTGTCTGTAACTCACTAGAGGCCCGGGAAACAAAGAGAAGATGTGTACGAACGAGATATCCAGCAACAAGAAGAAGGAAAAGGATTGAATAGAGGAACTCCCGAACATTTGGCGATCTCAGATGTGTCGATATCAATGGTGACTCATTATTTCGATGAATCGTTTCTTCGGGCAGAAGAAGATTATGTAAACACTTACACGAAATCTCACTTATCAGATTCCATTTCAGATTCCATTGTAGAAGACACCATTCTTTCTGAAGAATTCGCCATGATATACCCGATCCATGCATAATATCATGAAAACTGGATACAAATTTTTGACTTAGTATTGGCAATAGGTCTGAAAAAGTATCTAAAAATAGCAAATTTCGATATTTGTACCCTGTCAAAGTAAAGAACCATGGTATATATGTTTGGAATAGATTCCATTTTGAGAGAGTTGAAAAAGCACTATCTCGTTGAAAGGTTCTATACATCTGCCCTTTCTCAACGCATTTCTTTCGACAAAGACTCCGCTTTCTCCTCTTTTCGGATGGTAAATATTTATCAGAACACGGAGTGTGAATCAAACCCATGTTTGAATTGAGATACTGATGCAAATTCTTCCCCTCTGAATCAGATAGATTCATATCTGAAAGAGGTTGACAATAAGTTCTTTCAAAATTGGCTATTTGTCCCTCTGTTAGAGGTGTTCCAGAAATGTCTGTGATCGAGTAAATAGTTCTACGAACGAATGGATCGTATCGACTTGGAAAATGGAAAGATTTGTACAAGTTATACGTTTCGTCACCACTTTGTAGAAAATCGTTAGGTATGAATATGTTAGATACCTGTGACTCGATTGGTGAAATAGTATCTCTCCCCCCAAAAGCATGTTTTTTTTTACCGACGCACAAAGAGAATATTTTGTTGCGAATGAACAAGATATTGAGGAATTGTCCATACGTAAAATCATAATTATTGATACGGGCCTTTTCCACAGAAAAGGGGAATCTTGTGTTACAATAGAAGCAGAAGTGATGTGGATTATTCAAGAATCGAAGTCTATTTGCTTTATAAAAAGAAGATATCAATGAACTTCTATGAAATGGTTTCACGGGATTCAGCCAATTGTCTTGATTGTGGAACATCATTGAGAAATAGGAATCCGCGTTATCAAAGGATTTACTGCGATTATTTCTAGTATGGAATGAGTCAATCATCCACTTTGGTATCTTATTGAACAAAAAGGGTGTTCCTCCATTGATCAAGAATTTCGATTTTCGGGAAGTATCATGATCATCCAATAAGAAGGGTTTCCATTTTTTCAAATGAACAATTTGAAGACCTATTGATTCTAACAACTGATTGCAGAGTTGATCATTCGAACCTTTCAATTCATAGATGTGGATCTCGGACCTATGAATGGGGATATTCCCAAAACTCACACAGAAAAAAGGAAGTGAGTTAGACAAAAAGAAAAGCAACTTGGACAAAAAAAGAAGTGACTTGGACAAAAAGAAACGAAGTGGCTTAGACAAATCTTTTTTGTCGATAACCTCAGACCAATCAATTGAATATTGATTAATGCGTAATCGATCAAACACTATTTGAAAACGGCTCTTCTGCTCAGAAACGAAATGTTCCAAATGTTCCTGGAGATTCTTGCTCCCATTGGACCATTTGTATCTATATGCATCAGGATCCCGATTCATGGATCTCTCGGTTCGAGAAATCAAGATAAGAGGATCGAACCATTTCTTCTGACTCTTTTTCAGATTCGAGAAATGTTGGTTGATCGTATATTTCATTAGAGTTCTATGATTCAGAGTATCCTTTCCTAATTGATCCCTTTGAATTCCATATTCGAAGTTGCGATCGGATCTATTCATCAAAAAGAATCGATTCAATACATTTCTTATGTACCCATAGGTACTATATTGGATTTGAATCCGATTTCGGATCAATCTATATTGATTGACTGCCTCCATTATGTTGTTGCTAGCAAATACCACCGTTTTTCGTTTTGGATCTTCCAAGTCATTCCCGCAGGAGATCCGGACCCATTTTTTTCTGATCCTTCGAGAAAAAGATTCATTCTCTTCATAAAAAATAGGAGGTAGAACCAATAAAGATTTCTTTTTCGATTCATCCCTGGCCTCGTTCAAGAATTGTTTTTGATCCAATCCGTAGGAATCAATAGAAAAGGCAAATCCCTTATGATACACCGGATCCGGCTCGGTTATTGATCGAGTGAATAGATCCGCCATTTCTTGAAATCTCTCTTCTGATTCAAAATCGTGGTGCAACGTGTATCCTCCCCTGTTCCGGTCATGGAATAGATGAAATAAATCAAAAAACGGATTTTTGTTCAAGAAGGAAATCTTATTGGAACTGTCCATATCCGGTTCATCCTTCAGAACCCTACCACACCCCGGATCTGATGAAATAGGATGAATCGAGACAGTATTTTGTAAATACGTAATTATCTTGAATATATTAACCAGTTCCTTATTTTCCGATCGCCTGGAAGGGACAAAAGAAAGATCTTGTTGTTTCTTCAACAATTTCTGATCTCTAGTGGACCTCTCAGTAGGATTCGAACCCAGACGAAGTTCTAACCATCTATCAGAGAAAAAAGAACGAACCGATCTTGTAGGATTCCCAAGAAATGCTTCGATTTCTTCCGGAAGCAGATGATTAATCATCTGCTTCTCACGTTCCGTGAATAGCCGGGACATTGAAGAATATCCAAAAAGGCATTTCGGGAATCGGTCTGATTCTATCTCTGTTCCTTCCGTTTGAAAAAAGAAAGGATCCAAAAGAATCGATCTTTCTTTTAGTGGTTGAATCCCTCTTTGATTGATCAACGTGTGATATTCCGAATCCTCATTACTAATGGAATCCAAATGATCTCTGGATTGATCAGAAGATCCTTTCAGTTGGCTAGAATCCGTTACTTGAACGAAACTGGATCTTGTGGAATCATATTGAATATTTGACGATACATTCCGTACCTTTCTAAAAAACCGATCCTTGTTTACCAACCACACATTGCCTAACCAAATCAAATTCTCTCTCGATACGTTCCTCAAAAAATCCGATTCGTGCGGATTCTTCCCCCAACTAATGAAGAGATCTTGGCAAAATTGCCACATATGAAATTGAGCACAATTTTGCAAAGAAATAGCCCACTTGTTTCTCGAGAAGAGACGGGAAACACGCTCAATATCATTTGATTGAATAGTTGACCCAGCCCTTTGTTGTTTGAAGAAACCCTCCGCTTCAATTGATATTTTTTTACGAAAAGCAGACATGAGATAAGAAATCCAGTGTTTCACTAAGATTTCGAATAGCGATCCCGAATTCAAGTTGATTCTATTTCGCCTCTTCCTCAGAGAAAGACGATCAAACAATTCCCAATTATGGTCCTTGCGAATCGGATCATCCATATAATATACAAAAGGAAACTCCAGATATTTGATATCTTTCTCTTTGAATAAGATCTCAATTCCAGCGACGGTTTCATTAGGTATCTTACAACTAGAATCCCTCTTTTTTCCGATCCAGTTCCTCCACCACCGCGAACCCCAGTTCGATTCAGGCATGCTACACTTTTTAGTTATTGGGAGAACCCCAGTACTCTCTTTCGGATTCAGGAAACAACTCTCAGAGATCTTTTTTCCTTTTGGAAGATAGAGGAGCGAAACAATCAACCTATTGATATTGGAAGACCCAACCGATTCTTCCAATGTATCATTTCTGGGTCCAATGGAATTCATAGGTATAGGAAGAAGCCCCCTCAAATAGAGATTCTTCCTTTCGACCATATTTCGATTGTTAATACGATATATAAGGACCACTACTACAAAGGGTATTACACCCCTGATCGTGAAATATCGATTGCTTGTTGAACCCTGTGAATTGCGTGAAAGTAGGATACTCCAAATTCGGGGGTCAAAGAGTTTTAGAAACCGTTCTTGGTGGAAAAAAATGTGAATGAAAGACCCCACTGAATTGAATCGGGTCCATGAATCTAAGAAATAGTGAGAATTCTTGATCTCTCTCAATATCTCTCTCAATTCGAAAATCCAGGATTTGAATTGATGTCCTTTCATTGATTCCTCCTAAATTGCATTGATTTATCCTAAAGATTTCATTTCAATTGGAATTTGGTTATTCACTATGTACGAGGATCCCCGCTAAGCATCCATGGCTGAATGGTTAAAGCGCCCAACTCATAATTGGCGAATTCGTAGGTTCAATTCCTACTGGATGCACGCCAATGGGACCCTCCAATAAGTCTATTGGAATTGGCTCTGTATCAATGGAATCTCATCATCCATACATAACAAATTGGTGTGGTATATTCATATCATAATAATAATATATGAACAGTAAGAACTAGCATTCTTATTGAGACTAGAACTCATAGGGAAGAAAATCGATTTATGGATGGAATCAAATATGCAGTATTTACAGACAAAAGTATTCGGTTATTGGGGAAAAATCAATATACTTCTAATGTCGAATCAGGATCAACTAGGACAGAACTAAAACATTGGGTCGAACTCTTCTTTGGTGTCAAGGTAATAGCTATGAATAGTCATCGACTTCCGGGAAAGGGTATAAGAATGGGACCTATTATGGGACATACAATGCATTACAGACGTATGATCATTACGCTTCAACCGGGTTATTCTATTCCACCTCTTAGAAAGAAAAGAACTTAAATCAAAATACTTAATAGCATGGCGATACATTTATACAAAACTTCTACCCCGAGCACACGCAGTGGAACCGTAGACAGTCAAGTGAAATCCAATCCACGAACTAATTTGATCTATGGACAGCATCATTGTGGTAAAGGTCGTAATGCCAGAGGAATCATTACCGCAAGGCATAGAGGGGGAGGTCATAAGCGTCTATACCGTAAAATCGATTTTCGACGGAATGAACAAGACATATATGGTAGAATCGTAACCATAGAATACGACCCTAATCGAAATGCATACATTTGTCTCATACACTATGGGGATGGTGAGAAGAGATATATTTTACATCCCAGAGGGGCTATAATTGGAGATACCATTGTTTCTGGTACAGAAGTTCCTATAAAAATGGGAAATGCCCTACCTTTGAGTGCGGTTTGAACTATTGATTTACGTAATTGGAAGTAACCAATTAGGTTTACGACGAAACCTAGAAATCGATCACTGATCCAATTTGAGTACCTCTACAGGATAGACCTCAACAGAAAACTGAAGAGTAACGGCAGCAAGTGATTGAGTTCAGTAGTTCCTAATATAAAATTATTGACTCTAGAGATATAGTAATATGGAGAAGACAAAATTGTTTCAAGCACCGACAGAACCGGAAGCGCCCCTTCTTTCAAAGAGAGGAGGACGGGTTATTCACATTTCATTTGATGGTCAGAGGCGAATTGAAAGCTAAGCAGTGGGAATTCTAAAGATTCCCCGGGGGAAAATAGAAATGTCTCCTACGTTACCCATAATATGTGGAAGTATCGACGTAATTTCATAGAGTCATTCGGTCTGAATGCTACATGAAGAACATAAGCCAGATGACGGAACGGGAAGACCTAGGATGTAGAAGATCATACCATGAGTGATTCGGCGGATTTGGATTCATATAGATATCCACCTATGTGGTACTTCATTGTACAATATATATAAGGTCCATCTGTATAGATATCATCATCTACATCCAGAAAGCCGTATGCTTTGGAAGAAGCTTGTACAGTTTGGGAAGGGGTTTTGATTGATCAAAAAGAGGAATCTACTTCAACCGGTATGCCCTTAGGCACGGCCATACATAACATAGAAATCACACTTGGAAGGGGTGGACAATTAGTTCGAGCAGCAGGTGCTGTAGCGAAACTGATTGCAAAAGAGGGGAAATCGGCCACATTAAAATTACCTTCTGGGGAGGTCCGTTTGATATCCAAAAACTGCTCAGCAACAGTCGGACAAGTGGGGAATGTTGGGGCGAACCAGAAAAGTTTGGGTAGAGCCGGATCCAAGCGTTGGCTGGGTAAGCGTCCTGTAGTAAGAGGAGTAGTTATGAACCCTGTAGACCATCCCCATGGGGGTGGTGAAGGGAGAGCCCCAATTGGTAGAAAAAAACCCACAACCCCTTGGGGTTATCCTGCACTTGGAAGAAGAAGTAGAAAAAGGAATAAATATAGTGATAATTTGATTGTTCGTCGCCGTAGTAAGTAGTAAATAGGCGAGAAAATCCAATTTCTTTCTTCGTCTTTACAAAACAAAAAAAATAGGAGTAAGCTGTGATACGTTCACTAAAAAAAAATCCTTTTGTAGCCCTTCATCTATTAAAAAAAATAGATAAGCTTAATAAAAAAGCAGAAAAGGAAATAATAGTAACTTGG
